# Supplementary material for: Bis[2,6-bis­(4,5-dihydro-1H-imidazol-2-yl)pyridine]manganese(II) bis­(per­chlorate) acetonitrile solvate
Source: Acta Crystallogr Sect E Struct Rep Online. 2009 Aug 8;65(Pt 9):m1023–4. doi: 10.1107/S1600536809029195 (PMC2970088; doi:10.1107/S1600536809029195)
Supplement: Supplementary file 1 [file e-65-m1023-sup1.cif]

##############################################################################
###                                                                        ###
###        Electronic paper (Acta Crystallographica Section E)             ###
###                                                                        ###
##############################################################################
#                                                                            #
# This CIF contains the data in a paper accepted for publication in Acta     #
# Crystallographica Section E. It conforms to the requirements of Notes      #
# for Authors for Section E, and has been peer reviewed under the auspices   #
# of the IUCr Commission on Journals.                                        #
#                                                                            #
# Full details of the Crystallographic Information File format               #
# are given in the paper "The Crystallographic Information File (CIF):       #
# a New Standard Archive File for Crystallography" by S. R. Hall, F. H.      #
# Allen and I. D. Brown [Acta Cryst. (1991), A47, 655-685].                  #
#                                                                            #
# The current version of the core CIF dictionary is obtainable from          #
# ftp://ftp.iucr.org/pub/cif_core.dic. The current version number is 2.4.    #
#                                                                            #
# Software is freely available for graphical display of the structure(s) in  #
# this CIF.  For information consult the CIF home page http://www.iucr.org/  #
# cif/home.html                                                              #
#                                                                            #
# This file may be used for bona fide research purposes within the           #
# scientific community so long as proper attribution is given to the journal # 
# article from which it was obtained.                                        #
#                                                                            #
##############################################################################
                                             
data_global
_audit_creation_method     'form.cif (version 2.0)'
_journal_data_validation_number     ?
_journal_date_recd_electronic     2009-07-15
_journal_date_accepted     2009-07-23
_journal_name_full     'Acta Crystallographica, Section E'
_journal_year     2009
_journal_volume     65
_journal_issue      9
_journal_page_first     m1023
_journal_page_last     m1024
_journal_paper_category     QM
_journal_coeditor_code     TK2501
_publ_contact_author_name     'Wang, Xin'
_publ_contact_author_address
;
      School of Chemical and Material Engineering
      Jiangnan University
      1800 Lihu Road
      Wuxi
      Jiangsu Province 214122
      People's Republic of China
;
_publ_contact_author_email     'liweijun947@163.com'
_publ_contact_author_phone     '0086-13382888962'
_publ_section_title
;
Bis[2,6-bis(4,5-dihydro-1<i>H</i>-imidazol-2-yl)pyridine]manganese(II)
bis(perchlorate) acetonitrile solvate
;
loop_
    _publ_author_name
    _publ_author_address
    'Shao-Ming Shang'
;     School of Chemical and Materials Engineering
      Nanjing University of Science and Technology
      200 Xiaolingwei Road
      Nanjing
      Jiangsu Province 210094
      People's Republic of China
;
    'Chun-Xia Ren'
;     School of Chemical and Materials Engineering
      Jiangnan University
      1800 Lihu Road
      Wuxi
      Jiangsu Province 214122
      People's Republic of China
;
    'Xin Wang'
;     School of Chemical and Materials Engineering
      Nanjing University of Science and Technology
      200 Xiaolingwei Road
      Nanjing
      Jiangsu Province 210094
      People's Republic of China
;
    'Lu-De Lu'
;     School of Chemical and Materials Engineering
      Nanjing University of Science and Technology
      200 Xiaolingwei Road
      Nanjing
      Jiangsu Province 210094
      People's Republic of China
;
    'Xu-Jie Yang'
;     School of Chemical and Materials Engineering
      Nanjing University of Science and Technology
      200 Xiaolingwei Road
      Nanjing
      Jiangsu Province 210094
      People's Republic of China
;
data_I
_audit_creation_method     SHELXL-97
_chemical_name_systematic
;
Bis[2,6-bis(4,5-dihydro-1<i>H</i>-imidazol-2-yl)pyridine]manganese(II)
bis(perchlorate) acetonitrile solvate
;
_chemical_name_common     ?
_chemical_formula_moiety     'C22 H26 Mn N10 2+, 2(Cl1 O4 -), C2 H3 N'
_chemical_formula_sum     'C24 H29 Cl2 Mn N11 O8'
_chemical_formula_iupac     '[Mn (C11 H13 N5)2] (Cl1 O4)2, C2 H3 N'
_chemical_formula_weight     725.42
_chemical_melting_point     ?
_symmetry_cell_setting     Monoclinic
_symmetry_space_group_name_H-M     'C 2/c'
loop_
    _symmetry_equiv_pos_as_xyz
    'x, y, z'
    '-x, y, -z+1/2'
    'x+1/2, y+1/2, z'
    '-x+1/2, y+1/2, -z+1/2'
    '-x, -y, -z'
    'x, -y, z-1/2'
    '-x+1/2, -y+1/2, -z'
    'x+1/2, -y+1/2, z-1/2'
_cell_length_a     20.521(5)
_cell_length_b     12.732(5)
_cell_length_c     14.602(6)
_cell_angle_alpha     90.00
_cell_angle_beta     123.893(10)
_cell_angle_gamma     90.00
_cell_volume     3167.0(19)
_cell_formula_units_Z     4
_cell_measurement_reflns_used     668
_cell_measurement_theta_min     2.00
_cell_measurement_theta_max     25.10
_cell_measurement_temperature     273(2)
_exptl_crystal_description     'Block'
_exptl_crystal_colour     'Yellow'
_exptl_crystal_size_max     0.28
_exptl_crystal_size_mid     0.21
_exptl_crystal_size_min     0.14
_exptl_crystal_density_diffrn     1.521
_exptl_crystal_density_meas     ?
_exptl_crystal_density_method     'not measured'
_exptl_crystal_F_000     1492
_exptl_absorpt_coefficient_mu     0.650
_exptl_absorpt_correction_type     'multi-scan'
_exptl_absorpt_process_details     '(SADABS; Bruker, 1998)'
_exptl_absorpt_correction_T_min     0.8374
_exptl_absorpt_correction_T_max     0.9117
_exptl_special_details
;
;
_diffrn_ambient_temperature     273(2)
_diffrn_radiation_type     MoK\a
_diffrn_radiation_wavelength     0.71073
_diffrn_radiation_source     'fine-focus sealed tube'
_diffrn_radiation_monochromator     graphite
_diffrn_measurement_device_type     'Bruker SMART CCD area-detector'
_diffrn_measurement_method     '\f and \w'
_diffrn_detector_area_resol_mean     ?
_diffrn_reflns_number     7799
_diffrn_reflns_av_R_equivalents     0.0558
_diffrn_reflns_av_sigmaI/netI     0.1027
_diffrn_reflns_theta_min     2.00
_diffrn_reflns_theta_max     25.10
_diffrn_reflns_theta_full     25.10
_diffrn_measured_fraction_theta_max     0.995
_diffrn_measured_fraction_theta_full     0.995
_diffrn_reflns_limit_h_min     -22
_diffrn_reflns_limit_h_max     24
_diffrn_reflns_limit_k_min     -11
_diffrn_reflns_limit_k_max     15
_diffrn_reflns_limit_l_min     -16
_diffrn_reflns_limit_l_max     17
_diffrn_standards_number     ?
_diffrn_standards_interval_count     ?
_diffrn_standards_interval_time     ?
_diffrn_standards_decay_%     ?
_refine_special_details
;
Refinement of <i>F</i>^2^ against ALL reflections. The weighted <i>R</i>-factor
<i>wR</i> and goodness of fit <i>S</i> are based on <i>F</i>^2^, conventional
<i>R</i>-factors <i>R</i> are based on <i>F</i>, with <i>F</i> set to zero for
negative <i>F</i>^2^. The threshold expression of <i>F</i>^2^ >
\s(<i>F</i>^2^) is used only for calculating <i>R</i>-factors(gt) <i>etc</i>.
and is not relevant to the choice of reflections for refinement.
<i>R</i>-factors based on <i>F</i>^2^ are statistically about twice as large
as those based on <i>F</i>, and <i>R</i>- factors based on ALL data will be
even larger.
;
_reflns_number_total     2821
_reflns_number_gt     1277
_reflns_threshold_expression     I>2\s(I)
_refine_ls_structure_factor_coef     Fsqd
_refine_ls_matrix_type     full
_refine_ls_R_factor_all     0.1015
_refine_ls_R_factor_gt     0.0470
_refine_ls_wR_factor_gt     0.1088
_refine_ls_wR_factor_ref     0.1208
_refine_ls_goodness_of_fit_ref     0.792
_refine_ls_restrained_S_all     0.837
_refine_ls_number_reflns     2821
_refine_ls_number_parameters     246
_refine_ls_number_restraints     94
_refine_ls_hydrogen_treatment     constr
_refine_ls_weighting_scheme     calc
_refine_ls_weighting_details
                 'calc w=1/[\s^2^(Fo^2^)+(0.0647P)^2^] where P=(Fo^2^+2Fc^2^)/3'
_atom_sites_solution_hydrogens     geom
_atom_sites_solution_primary     direct
_atom_sites_solution_secondary     difmap
_refine_ls_shift/su_max     0.001
_refine_ls_shift/su_mean     0.000
_refine_diff_density_max     0.326
_refine_diff_density_min     -0.267
_refine_ls_extinction_method     none
_refine_ls_extinction_coef     ?
loop_
    _atom_type_symbol
    _atom_type_description
    _atom_type_scat_dispersion_real
    _atom_type_scat_dispersion_imag
    _atom_type_scat_source
    'C' 'C' 0.0033 0.0016
                         'International Tables Vol C Tables 4.2.6.8 and 6.1.1.4'
    'H' 'H' 0.0000 0.0000
                         'International Tables Vol C Tables 4.2.6.8 and 6.1.1.4'
    'N' 'N' 0.0061 0.0033
                         'International Tables Vol C Tables 4.2.6.8 and 6.1.1.4'
    'O' 'O' 0.0106 0.0060
                         'International Tables Vol C Tables 4.2.6.8 and 6.1.1.4'
    'Cl' 'Cl' 0.1484 0.1585
                         'International Tables Vol C Tables 4.2.6.8 and 6.1.1.4'
    'Mn' 'Mn' 0.3368 0.7283
                         'International Tables Vol C Tables 4.2.6.8 and 6.1.1.4'
_computing_data_collection     'SMART (Bruker, 1998)'
_computing_cell_refinement     'SAINT-Plus (Bruker, 1998)'
_computing_data_reduction     'SAINT-Plus (Bruker, 1998)'
_computing_structure_solution     'SHELXTL (Sheldrick, 2008)'
_computing_structure_refinement     'SHELXTL (Sheldrick, 2008)'
_computing_molecular_graphics     'SHELXTL (Sheldrick, 2008)'
_computing_publication_material     'SHELXTL (Sheldrick, 2008)'
loop_
    _atom_site_type_symbol
    _atom_site_label
    _atom_site_fract_x
    _atom_site_fract_y
    _atom_site_fract_z
    _atom_site_U_iso_or_equiv
    _atom_site_adp_type
    _atom_site_calc_flag
    _atom_site_refinement_flags
    _atom_site_occupancy
    _atom_site_disorder_assembly
    _atom_site_disorder_group
    Mn Mn1 0.5000 0.94417(7) 0.7500 0.0488(3) Uani d S 1 . .
    N N1 0.51856(17) 0.8931(3) 0.9132(2) 0.0468(8) Uani d . 1 . .
    N N2 0.59227(18) 1.0487(2) 0.8898(2) 0.0539(8) Uani d . 1 . .
    N N3 0.6779(2) 1.0731(3) 1.0725(3) 0.0708(10) Uani d . 1 . .
    H H3A 0.6979 1.0635 1.1416 0.085 Uiso calc R 1 . .
    N N4 0.40797(17) 0.8262(2) 0.7177(2) 0.0524(8) Uani d . 1 . .
    N N5 0.3602(2) 0.7083(3) 0.7785(3) 0.0833(12) Uani d . 1 . .
    H H5A 0.3581 0.6730 0.8271 0.100 Uiso calc R 1 . .
    C C1 0.6436(2) 1.1375(4) 0.9029(3) 0.0746(13) Uani d . 1 . .
    H H1A 0.6130 1.2013 0.8721 0.090 Uiso calc R 1 . .
    H H1B 0.6693 1.1225 0.8652 0.090 Uiso calc R 1 . .
    C C2 0.7041(3) 1.1503(4) 1.0259(3) 0.0785(14) Uani d . 1 . .
    H H2A 0.7566 1.1347 1.0453 0.094 Uiso calc R 1 . .
    H H2B 0.7032 1.2208 1.0504 0.094 Uiso calc R 1 . .
    C C3 0.6168(2) 1.0191(3) 0.9886(3) 0.0509(10) Uani d . 1 . .
    C C4 0.5788(2) 0.9317(3) 1.0073(3) 0.0450(9) Uani d . 1 . .
    C C5 0.6011(2) 0.8891(3) 1.1076(3) 0.0630(12) Uani d . 1 . .
    H H5 0.6430 0.9169 1.1733 0.076 Uiso calc R 1 . .
    C C6 0.5594(3) 0.8037(4) 1.1076(3) 0.0757(14) Uani d . 1 . .
    H H6 0.5736 0.7730 1.1741 0.091 Uiso calc R 1 . .
    C C7 0.4970(2) 0.7637(4) 1.0097(3) 0.0678(13) Uani d . 1 . .
    H H7 0.4689 0.7062 1.0090 0.081 Uiso calc R 1 . .
    C C8 0.4778(2) 0.8114(3) 0.9136(3) 0.0506(10) Uani d . 1 . .
    C C9 0.4140(2) 0.7806(3) 0.8007(3) 0.0525(11) Uani d . 1 . .
    C C10 0.3053(3) 0.6981(4) 0.6593(3) 0.0818(14) Uani d . 1 . .
    H H10A 0.2523 0.7166 0.6361 0.098 Uiso d R 1 . .
    H H10B 0.3054 0.6279 0.6335 0.098 Uiso d R 1 . .
    N N6 0.5000 0.3462(7) 0.7500 0.186(4) Uani d S 1 . .
    C C12 0.5000 0.5403(7) 0.7500 0.178(5) Uani d S 1 . .
    H H12B 0.5294 0.5712 0.7238 0.214 Uiso d PR 0.50 . .
    H H12A 0.5189 0.5583 0.8247 0.214 Uiso d PR 0.50 . .
    H H12C 0.4453 0.5583 0.7073 0.214 Uiso d PR 0.50 . .
    C C13 0.5000 0.4339(7) 0.7500 0.116(3) Uani d SR 1 . .
    C C11 0.3378(2) 0.7797(3) 0.6178(3) 0.0664(12) Uani d . 1 . .
    H H11A 0.3520 0.7454 0.5720 0.080 Uiso d R 1 . .
    H H11B 0.2991 0.8334 0.5742 0.080 Uiso d R 1 . .
    Cl Cl1 0.32690(9) 0.52285(13) 0.39585(12) 0.1026(5) Uani d DU 1 . .
    O O1 0.3119(7) 0.5391(11) 0.4824(8) 0.147(6) Uani d PDU 0.407(10) A 1
    O O2 0.4047(4) 0.4898(11) 0.4424(8) 0.152(7) Uani d PDU 0.407(10) A 1
    O O3 0.2745(6) 0.4409(11) 0.3284(13) 0.209(9) Uani d PDU 0.407(10) A 1
    O O4 0.3090(11) 0.6156(10) 0.3332(15) 0.264(11) Uani d PDU 0.407(10) A 1
    O O1' 0.3558(5) 0.6031(6) 0.4718(7) 0.151(5) Uani d PDU 0.593(10) A 2
    O O2' 0.3455(6) 0.4194(5) 0.4361(7) 0.139(5) Uani d PDU 0.593(10) A 2
    O O3' 0.2464(3) 0.5354(7) 0.3137(5) 0.139(4) Uani d PDU 0.593(10) A 2
    O O4' 0.3628(7) 0.5401(8) 0.3310(10) 0.217(7) Uani d PDU 0.593(10) A 2
loop_
    _atom_site_aniso_label
    _atom_site_aniso_U_11
    _atom_site_aniso_U_22
    _atom_site_aniso_U_33
    _atom_site_aniso_U_12
    _atom_site_aniso_U_13
    _atom_site_aniso_U_23
    Mn1 0.0517(6) 0.0556(6) 0.0338(5) 0.000 0.0205(4) 0.000
    N1 0.047(2) 0.054(2) 0.0324(18) -0.0002(17) 0.0180(17) -0.0028(15)
    N2 0.059(2) 0.058(2) 0.0378(19) -0.0088(18) 0.0229(16) 0.0011(16)
    N3 0.074(2) 0.084(3) 0.0357(19) -0.030(2) 0.0196(19) -0.0089(19)
    N4 0.051(2) 0.059(2) 0.0362(18) -0.0072(17) 0.0177(17) -0.0039(16)
    N5 0.091(3) 0.093(3) 0.046(2) -0.046(3) 0.027(2) -0.007(2)
    C1 0.088(3) 0.072(3) 0.054(3) -0.023(3) 0.034(3) -0.004(2)
    C2 0.081(3) 0.091(4) 0.053(3) -0.030(3) 0.032(3) -0.009(2)
    C3 0.049(3) 0.055(3) 0.042(2) -0.002(2) 0.022(2) -0.004(2)
    C4 0.047(2) 0.051(3) 0.034(2) 0.000(2) 0.020(2) -0.002(2)
    C5 0.065(3) 0.076(3) 0.035(2) -0.010(3) 0.019(2) -0.003(2)
    C6 0.093(4) 0.089(4) 0.039(3) -0.014(3) 0.033(3) 0.008(2)
    C7 0.080(3) 0.076(3) 0.040(3) -0.022(3) 0.029(2) -0.001(2)
    C8 0.047(2) 0.056(3) 0.043(2) -0.005(2) 0.021(2) -0.003(2)
    C9 0.054(3) 0.055(3) 0.040(2) -0.008(2) 0.021(2) -0.003(2)
    C10 0.081(3) 0.087(4) 0.058(3) -0.034(3) 0.027(3) -0.015(3)
    N6 0.304(12) 0.120(8) 0.196(9) 0.000 0.179(9) 0.000
    C12 0.163(10) 0.098(8) 0.154(9) 0.000 0.013(7) 0.000
    C13 0.153(8) 0.094(8) 0.124(7) 0.000 0.091(6) 0.000
    C11 0.062(3) 0.073(3) 0.044(2) -0.018(2) 0.017(2) -0.010(2)
    Cl1 0.0956(11) 0.0967(12) 0.0876(10) 0.0154(9) 0.0339(9) -0.0296(9)
    O1 0.165(12) 0.155(13) 0.094(7) 0.048(10) 0.056(8) -0.039(7)
    O2 0.077(6) 0.243(16) 0.111(10) 0.016(7) 0.038(6) -0.023(10)
    O3 0.105(9) 0.242(16) 0.247(18) -0.054(11) 0.079(11) -0.189(15)
    O4 0.31(3) 0.224(15) 0.27(2) 0.084(15) 0.17(2) 0.105(15)
    O1' 0.134(7) 0.129(7) 0.109(6) 0.003(5) 0.017(5) -0.077(6)
    O2' 0.211(13) 0.103(5) 0.137(7) 0.059(7) 0.118(8) 0.025(5)
    O3' 0.110(5) 0.159(9) 0.065(4) -0.011(5) -0.004(4) -0.018(4)
    O4' 0.320(15) 0.167(10) 0.300(16) -0.050(10) 0.256(16) -0.056(9)
_geom_special_details
;
All e.s.d.'s (except the e.s.d. in the dihedral angle between two l.s. planes)
are estimated using the full covariance matrix. The cell e.s.d.'s are taken
into account individually in the estimation of e.s.d.'s in distances, angles
and torsion angles; correlations between e.s.d.'s in cell parameters are only
used when they are defined by crystal symmetry. An approximate (isotropic)
treatment of cell e.s.d.'s is used for estimating e.s.d.'s involving l.s.
planes.
;
loop_
    _geom_bond_atom_site_label_1
    _geom_bond_atom_site_label_2
    _geom_bond_site_symmetry_2
    _geom_bond_distance
    _geom_bond_publ_flag
    Mn1 N4 . 2.247(3) y
    Mn1 N4 2_656 2.247(3) n
    Mn1 N2 . 2.283(3) y
    Mn1 N2 2_656 2.283(3) n
    Mn1 N1 . 2.287(3) y
    Mn1 N1 2_656 2.287(3) n
    N1 C4 . 1.328(4) ?
    N1 C8 . 1.337(4) ?
    N2 C3 . 1.292(4) ?
    N2 C1 . 1.484(5) ?
    N3 C3 . 1.354(5) ?
    N3 C2 . 1.458(5) ?
    N3 H3A . 0.8600 ?
    N4 C9 . 1.287(4) ?
    N4 C11 . 1.486(4) ?
    N5 C9 . 1.332(4) ?
    N5 C10 . 1.459(5) ?
    N5 H5A . 0.8600 ?
    C1 C2 . 1.519(5) ?
    C1 H1A . 0.9700 ?
    C1 H1B . 0.9700 ?
    C2 H2A . 0.9700 ?
    C2 H2B . 0.9700 ?
    C3 C4 . 1.468(5) ?
    C4 C5 . 1.379(5) ?
    C5 C6 . 1.384(5) ?
    C5 H5 . 0.9300 ?
    C6 C7 . 1.378(5) ?
    C6 H6 . 0.9300 ?
    C7 C8 . 1.370(5) ?
    C7 H7 . 0.9300 ?
    C8 C9 . 1.476(5) ?
    C10 C11 . 1.530(5) ?
    C10 H10A . 0.9700 ?
    C10 H10B . 0.9700 ?
    N6 C13 . 1.117(10) ?
    C12 C13 . 1.3547 ?
    C12 H12B . 0.9600 ?
    C12 H12A . 0.9600 ?
    C12 H12C . 0.9600 ?
    C11 H11A . 0.9700 ?
    C11 H11B . 0.9700 ?
    Cl1 O1' . 1.376(5) ?
    Cl1 O2' . 1.406(5) ?
    Cl1 O2 . 1.407(6) ?
    Cl1 O3' . 1.409(5) ?
    Cl1 O4 . 1.411(7) ?
    Cl1 O3 . 1.426(7) ?
    Cl1 O1 . 1.474(7) ?
    Cl1 O4' . 1.505(6) ?
loop_
    _geom_angle_atom_site_label_1
    _geom_angle_atom_site_label_2
    _geom_angle_atom_site_label_3
    _geom_angle_site_symmetry_1
    _geom_angle_site_symmetry_3
    _geom_angle
    _geom_angle_publ_flag
    N4 Mn1 N4 . 2_656 96.14(16) y
    N4 Mn1 N2 . . 139.28(11) y
    N4 Mn1 N2 2_656 . 91.20(11) y
    N4 Mn1 N2 . 2_656 91.20(11) y
    N4 Mn1 N2 2_656 2_656 139.28(11) y
    N2 Mn1 N2 . 2_656 108.70(16) y
    N4 Mn1 N1 . . 70.18(11) y
    N4 Mn1 N1 2_656 . 87.66(10) y
    N2 Mn1 N1 . . 70.18(12) y
    N2 Mn1 N1 2_656 . 132.10(10) y
    N4 Mn1 N1 . 2_656 87.66(10) y
    N4 Mn1 N1 2_656 2_656 70.18(11) y
    N2 Mn1 N1 . 2_656 132.10(11) y
    N2 Mn1 N1 2_656 2_656 70.18(11) y
    N1 Mn1 N1 . 2_656 146.97(17) y
    C4 N1 C8 . . 120.4(3) ?
    C4 N1 Mn1 . . 119.4(2) ?
    C8 N1 Mn1 . . 119.0(2) ?
    C3 N2 C1 . . 105.8(3) ?
    C3 N2 Mn1 . . 116.2(3) ?
    C1 N2 Mn1 . . 137.3(2) ?
    C3 N3 C2 . . 108.5(3) ?
    C3 N3 H3A . . 125.7 ?
    C2 N3 H3A . . 125.7 ?
    C9 N4 C11 . . 106.0(3) ?
    C9 N4 Mn1 . . 118.4(3) ?
    C11 N4 Mn1 . . 135.5(2) ?
    C9 N5 C10 . . 109.6(3) ?
    C9 N5 H5A . . 125.2 ?
    C10 N5 H5A . . 125.2 ?
    N2 C1 C2 . . 106.7(3) ?
    N2 C1 H1A . . 110.4 ?
    C2 C1 H1A . . 110.4 ?
    N2 C1 H1B . . 110.4 ?
    C2 C1 H1B . . 110.4 ?
    H1A C1 H1B . . 108.6 ?
    N3 C2 C1 . . 102.0(3) ?
    N3 C2 H2A . . 111.4 ?
    C1 C2 H2A . . 111.4 ?
    N3 C2 H2B . . 111.4 ?
    C1 C2 H2B . . 111.4 ?
    H2A C2 H2B . . 109.2 ?
    N2 C3 N3 . . 116.7(4) ?
    N2 C3 C4 . . 120.8(3) ?
    N3 C3 C4 . . 122.5(3) ?
    N1 C4 C5 . . 121.3(4) ?
    N1 C4 C3 . . 111.9(3) ?
    C5 C4 C3 . . 126.8(4) ?
    C4 C5 C6 . . 118.1(4) ?
    C4 C5 H5 . . 121.0 ?
    C6 C5 H5 . . 121.0 ?
    C7 C6 C5 . . 120.4(4) ?
    C7 C6 H6 . . 119.8 ?
    C5 C6 H6 . . 119.8 ?
    C8 C7 C6 . . 118.0(4) ?
    C8 C7 H7 . . 121.0 ?
    C6 C7 H7 . . 121.0 ?
    N1 C8 C7 . . 121.8(4) ?
    N1 C8 C9 . . 111.6(3) ?
    C7 C8 C9 . . 126.6(4) ?
    N4 C9 N5 . . 116.9(3) ?
    N4 C9 C8 . . 119.4(4) ?
    N5 C9 C8 . . 123.7(4) ?
    N5 C10 C11 . . 101.3(3) ?
    N5 C10 H10A . . 111.3 ?
    C11 C10 H10A . . 110.3 ?
    N5 C10 H10B . . 112.2 ?
    C11 C10 H10B . . 112.1 ?
    H10A C10 H10B . . 109.4 ?
    C13 C12 H12B . . 114.2 ?
    C13 C12 H12A . . 103.9 ?
    H12B C12 H12A . . 114.2 ?
    C13 C12 H12C . . 103.9 ?
    H12B C12 H12C . . 114.2 ?
    H12A C12 H12C . . 105.4 ?
    N6 C13 C12 . . 180.000(6) ?
    N4 C11 C10 . . 106.3(3) ?
    N4 C11 H11A . . 110.9 ?
    C10 C11 H11A . . 109.5 ?
    N4 C11 H11B . . 110.7 ?
    C10 C11 H11B . . 111.2 ?
    H11A C11 H11B . . 108.3 ?
    O1' Cl1 O2' . . 117.7(5) ?
    O1' Cl1 O2 . . 88.3(5) ?
    O2' Cl1 O2 . . 63.0(5) ?
    O1' Cl1 O3' . . 112.1(4) ?
    O2' Cl1 O3' . . 112.2(5) ?
    O2 Cl1 O3' . . 157.2(5) ?
    O1' Cl1 O4 . . 74.9(8) ?
    O2' Cl1 O4 . . 165.2(8) ?
    O2 Cl1 O4 . . 112.3(7) ?
    O3' Cl1 O4 . . 66.1(7) ?
    O1' Cl1 O3 . . 157.0(5) ?
    O2' Cl1 O3 . . 61.8(7) ?
    O2 Cl1 O3 . . 109.3(6) ?
    O3' Cl1 O3 . . 54.5(6) ?
    O4 Cl1 O3 . . 109.9(7) ?
    O1' Cl1 O1 . . 53.6(5) ?
    O2' Cl1 O1 . . 84.9(6) ?
    O2 Cl1 O1 . . 110.6(6) ?
    O3' Cl1 O1 . . 90.5(5) ?
    O4 Cl1 O1 . . 109.6(6) ?
    O3 Cl1 O1 . . 104.9(6) ?
    O1' Cl1 O4' . . 104.9(5) ?
    O2' Cl1 O4' . . 106.6(4) ?
    O2 Cl1 O4' . . 61.7(5) ?
    O3' Cl1 O4' . . 101.6(5) ?
    O4 Cl1 O4' . . 60.8(7) ?
    O3 Cl1 O4' . . 96.7(6) ?
    O1 Cl1 O4' . . 158.3(6) ?
loop_
    _geom_hbond_atom_site_label_D
    _geom_hbond_atom_site_label_H
    _geom_hbond_atom_site_label_A
    _geom_hbond_site_symmetry_A
    _geom_hbond_distance_DH
    _geom_hbond_distance_HA
    _geom_hbond_distance_DA
    _geom_hbond_angle_DHA
    N5 H5A O2 6_566 0.86 2.50 3.237(12) 144.3
    N5 H5A O3 6_566 0.86 2.25 2.942(12) 137.0
    N5 H5A O2' 6_566 0.86 2.11 2.965(8) 175.7
    N3 H3A O4 3_556 0.86 2.52 3.26(2) 144.1
    N3 H3A O3' 3_556 0.86 2.16 3.015(8) 178.4
