# Supplementary material for: Bis[2,6-bis­(4,5-dihydro-1H-imidazol-2-yl)pyridine]manganese(II) bis­(per­chlorate) acetonitrile solvate
Source: Acta Crystallogr Sect E Struct Rep Online. 2009 Aug 8;65(Pt 9):m1023–4. doi: 10.1107/S1600536809029195 (PMC2970088; doi:10.1107/S1600536809029195)
Supplement: Supplementary file 2 [file e-65-m1023-Isup2.hkl]

# 
# h,k,l, Fc-squared, Fo-squared, sigma(Fo-squared) and status flag 
# 
data_I
_shelx_title ' 5 in C2/c' 
_shelx_refln_list_code          4 
_shelx_F_calc_maximum      518.12 
_exptl_crystal_F_000      1492.00 
_reflns_d_resolution_high  0.8377 
 
loop_ 
 _symmetry_equiv_pos_as_xyz 
 'x, y, z' 
 '-x, y, -z+1/2' 
 'x+1/2, y+1/2, z' 
 '-x+1/2, y+1/2, -z+1/2' 
 '-x, -y, -z' 
 'x, -y, z-1/2' 
 '-x+1/2, -y+1/2, -z' 
 'x+1/2, -y+1/2, z-1/2' 
 
_cell_length_a    20.5208 
_cell_length_b    12.7323 
_cell_length_c    14.6023 
_cell_angle_alpha  90.000 
_cell_angle_beta  123.893 
_cell_angle_gamma  90.000 
 
_shelx_F_squared_multiplier     1.000 
 
loop_ 
 _refln_index_h 
 _refln_index_k 
 _refln_index_l 
 _refln_F_squared_calc 
 _refln_F_squared_meas 
 _refln_F_squared_sigma 
 _refln_observed_status 
   2   0   0     7847.30     7176.03    121.17 o 
   4   0   0     5099.78     5738.57    132.72 o 
   6   0   0    41841.68    39625.07    417.30 o 
   8   0   0     2191.54     2414.88    206.27 o 
  10   0   0    11895.00    11932.47    223.25 o 
  12   0   0    12376.20    12735.58    254.06 o 
  14   0   0      161.24       47.93     91.11 o 
  16   0   0       19.64       -7.37    101.20 o 
  18   0   0       17.19       76.31    143.28 o 
  20   0   0       22.85       -4.88    271.10 o 
   1   1   0    24616.33    23055.09    177.71 o 
   3   1   0    37570.20    39568.37    266.72 o 
   5   1   0     7056.53     7592.62     92.23 o 
   7   1   0      107.47       84.08     30.45 o 
   9   1   0    11977.32    11572.81    150.06 o 
  11   1   0     2516.99     2560.69    121.69 o 
  13   1   0      688.30      677.75     72.41 o 
  15   1   0      428.03      460.71     79.00 o 
  17   1   0        0.74       -6.69     86.75 o 
  19   1   0       54.70      121.67    136.33 o 
   0   2   0    31907.60    34390.21    438.48 o 
   2   2   0     3091.88     3835.72     53.89 o 
   4   2   0        3.48        7.45     19.37 o 
   6   2   0     3430.23     3132.89     98.38 o 
   8   2   0      763.59      774.75     66.24 o 
  10   2   0     1917.65     2074.53    106.75 o 
  12   2   0     2261.85     2461.15     92.13 o 
  14   2   0      245.91      250.44     69.02 o 
  16   2   0      448.65      539.38     90.77 o 
  18   2   0      379.98      458.73    128.47 o 
  20   2   0        0.82       -7.13    147.75 o 
   1   3   0    17017.45    17653.19    219.37 o 
   3   3   0     6252.94     6416.36    108.01 o 
   5   3   0      735.50      875.84     41.47 o 
   7   3   0     1135.73     1176.51     61.62 o 
   9   3   0     2610.54     2493.41    103.09 o 
  11   3   0      546.80      503.35     59.92 o 
  13   3   0        3.41       13.46     63.12 o 
  15   3   0      999.99     1186.39     97.83 o 
  17   3   0      195.86       58.56    112.73 o 
  19   3   0       23.92       29.95    135.49 o 
   0   4   0     7627.21     8248.16    198.44 o 
   2   4   0      172.06      240.55     39.93 o 
   4   4   0      269.83      192.09     32.59 o 
   6   4   0      256.91      202.86     36.20 o 
   8   4   0       67.96       61.17     39.96 o 
  10   4   0       38.40       41.86     50.85 o 
  12   4   0     1030.57      909.43     76.15 o 
  14   4   0       29.88      110.15     74.56 o 
  16   4   0      143.28      140.17    107.86 o 
  18   4   0       88.19       49.45    127.61 o 
   1   5   0      116.74       39.66     38.93 o 
   3   5   0     2799.84     2739.04    150.15 o 
   5   5   0     3834.06     4076.14    132.84 o 
   7   5   0      568.66      510.61     52.95 o 
   9   5   0      141.01      156.03     50.87 o 
  11   5   0      429.14      442.00     67.32 o 
  13   5   0        0.80        4.40     70.24 o 
  15   5   0        7.59      -14.34     90.25 o 
  17   5   0       21.56        6.99    112.29 o 
  19   5   0        5.09       12.26    141.02 o 
   0   6   0      801.62      734.73     94.47 o 
   2   6   0     3203.91     3281.18    112.46 o 
   4   6   0     1568.32     1525.27     78.60 o 
   6   6   0     1356.62     1402.81    108.68 o 
   8   6   0      838.27      804.06     66.28 o 
  10   6   0       32.19       26.54     58.80 o 
  12   6   0     1260.46     1192.21     78.37 o 
  14   6   0      878.07      878.82     98.25 o 
  16   6   0        1.46      -20.36    111.52 o 
  18   6   0       28.48      -27.45    137.61 o 
   1   7   0     6167.48     6733.08    196.39 o 
   3   7   0     2819.15     2968.27    119.07 o 
   5   7   0     1214.42     1035.71     92.54 o 
   7   7   0       25.08        6.82     60.41 o 
   9   7   0       62.27       50.68     61.34 o 
  11   7   0     4041.04     4154.67    191.68 o 
  13   7   0      875.26      962.69     97.98 o 
  15   7   0        2.98       -8.57    103.75 o 
  17   7   0      130.71      113.89    122.47 o 
   0   8   0     5194.46     5363.40    232.59 o 
   2   8   0     3180.06     3346.34    133.79 o 
   4   8   0      862.97      859.57    105.12 o 
   6   8   0       20.01       46.77     69.61 o 
   8   8   0       30.75       37.01     73.12 o 
  10   8   0      760.03      838.28     89.31 o 
  12   8   0      571.54      491.78    108.11 o 
  14   8   0      170.31      100.13    118.17 o 
  16   8   0       70.19       55.18    130.96 o 
   1   9   0      548.21      473.32     89.75 o 
   3   9   0        5.53        6.60     77.07 o 
   5   9   0      474.84      513.60     85.54 o 
   7   9   0       23.98        7.39     77.68 o 
   9   9   0      162.06       71.31     88.46 o 
  11   9   0      486.69      599.85    108.64 o 
  13   9   0       65.11       37.83    118.57 o 
  15   9   0      201.35       85.33    131.44 o 
   0  10   0      157.02       90.88    120.66 o 
   2  10   0      387.30      423.01     95.62 o 
   4  10   0      568.32      590.90     97.32 o 
   6  10   0      101.53      119.61     90.39 o 
   8  10   0      389.32      391.23    100.29 o 
  10  10   0      311.85      246.59    106.45 o 
  12  10   0      271.91      227.65    159.72 o 
  14  10   0      274.10      226.21    173.87 o 
   1  11   0      271.33      314.33    106.13 o 
   3  11   0        1.88       -7.43    103.92 o 
   5  11   0      105.51      197.97     98.44 o 
   7  11   0       59.30       16.10     99.03 o 
   9  11   0      142.44      188.48    112.71 o 
  11  11   0      171.69       63.64    157.79 o 
  13  11   0       97.60       80.53    176.55 o 
   0  12   0      455.62      640.77    174.31 o 
   2  12   0       49.62       63.85    119.35 o 
   4  12   0        7.84      -21.16    110.50 o 
   6  12   0       42.64       43.72    113.79 o 
   8  12   0       77.86       47.67    123.56 o 
  10  12   0        8.22      -21.17    175.64 o 
  12  12   0       16.55       42.13    173.30 o 
   1  13   0       10.07       -5.51    128.79 o 
   3  13   0      272.31      212.27    123.35 o 
   5  13   0        0.06      -10.24    130.08 o 
   7  13   0       12.04        2.13    130.14 o 
   9  13   0       46.53       15.67    177.33 o 
   0  14   0        1.59       35.17    192.80 o 
   2  14   0       39.84        9.03    151.88 o 
   4  14   0       12.88       -8.10    137.37 o 
   6  14   0        0.47      -17.41    146.88 o 
   1  15   0        7.29       -0.19    172.68 o 
   3  15   0        0.55      -16.60    145.53 o 
 -21   1   1       26.95       66.60    150.07 o 
 -19   1   1        0.18       10.32     97.99 o 
 -17   1   1      176.13      117.18     86.69 o 
 -15   1   1        0.79       -5.62     66.09 o 
 -13   1   1      513.48      456.74     61.42 o 
 -11   1   1       75.70       48.90     45.49 o 
  -9   1   1      202.75      170.91     37.65 o 
  -7   1   1      406.75      382.60     33.87 o 
  -5   1   1     2070.50     2017.30    182.40 o 
  -3   1   1       94.52       96.96     19.88 o 
  -1   1   1    15271.29    15270.22    211.28 o 
   1   1   1     8807.67     8531.09    185.09 o 
   3   1   1     5429.63     5296.37    117.32 o 
   5   1   1     1130.42     1038.78     71.10 o 
   7   1   1      146.21      163.19     35.10 o 
   9   1   1     1359.21     1366.05     64.66 o 
  11   1   1     2370.90     2393.55     87.80 o 
  13   1   1      158.72       74.46     66.19 o 
  15   1   1       26.18       26.06     75.86 o 
  17   1   1       15.79       23.63    115.08 o 
  19   1   1       11.24       14.46    218.22 o 
 -20   2   1       14.07      -11.19    139.75 o 
 -18   2   1       90.75      131.68     95.10 o 
 -16   2   1       60.02       56.64     78.36 o 
 -14   2   1      321.47      244.76     69.71 o 
 -12   2   1     1875.14     2386.82     90.21 o 
 -10   2   1     3355.22     3357.33    111.85 o 
  -8   2   1       53.56       76.03     34.48 o 
  -6   2   1     5571.18     5455.05    117.24 o 
  -4   2   1    78515.24    74138.98    604.56 o 
  -2   2   1      252.57      260.63     25.42 o 
   0   2   1    11975.99    12103.29    132.16 o 
   2   2   1    22575.84    22508.26    212.21 o 
   4   2   1      436.87      462.68     24.45 o 
   6   2   1     4773.91     4423.68     55.51 o 
   8   2   1     2344.39     2543.88     77.00 o 
  10   2   1      930.04     1049.72     89.78 o 
  12   2   1     2050.49     2031.44     89.50 o 
  14   2   1        8.31       -8.53     70.00 o 
  16   2   1        6.84        8.95    104.90 o 
  18   2   1       18.38        8.34    130.38 o 
 -19   3   1      147.10      101.87    129.27 o 
 -17   3   1     1403.52     1453.29    111.08 o 
 -15   3   1     1735.98     1998.26    116.61 o 
 -13   3   1      950.74      990.74     98.94 o 
 -11   3   1      678.86      596.35     61.79 o 
  -9   3   1     4887.40     5241.90    124.28 o 
  -7   3   1     1422.64     1558.93    138.99 o 
  -5   3   1    22833.04    22091.62    471.41 o 
  -3   3   1    52022.85    51125.89    780.04 o 
  -1   3   1     2275.10     2250.54     64.24 o 
   1   3   1       23.94        6.95     18.72 o 
   3   3   1    14306.26    15050.51    146.66 o 
   5   3   1     4485.14     4248.55    115.78 o 
   7   3   1      801.71      836.63     50.65 o 
   9   3   1      998.87      993.91     61.11 o 
  11   3   1       27.31       78.53     56.85 o 
  13   3   1        9.21        6.71     65.98 o 
  15   3   1       93.45       85.43     95.56 o 
  17   3   1      133.05      101.27    110.17 o 
  19   3   1       21.75       21.37    221.75 o 
 -20   4   1       36.17       -8.55    154.92 o 
 -18   4   1      423.19      499.75    111.03 o 
 -16   4   1     4531.46     4734.29    150.07 o 
 -14   4   1      893.23      926.30     86.84 o 
 -12   4   1      309.30      418.84     66.29 o 
 -10   4   1     1917.86     1773.14     90.52 o 
  -8   4   1      590.73      587.17     49.35 o 
  -6   4   1    26800.38    25416.38    936.07 o 
  -4   4   1    15552.63    15281.69    268.04 o 
  -2   4   1     6177.08     6105.32    117.97 o 
   0   4   1     9699.66     9269.47    148.55 o 
   2   4   1     1819.71     1749.77     53.20 o 
   4   4   1      428.35      340.63     37.80 o 
   6   4   1     8911.82     9415.85    183.83 o 
   8   4   1     2830.37     2808.88    114.35 o 
  10   4   1      887.33      985.96     76.01 o 
  12   4   1       65.87       66.01     63.43 o 
  14   4   1      249.70      387.58     98.43 o 
  16   4   1      137.15       63.70    110.18 o 
  18   4   1      125.51      213.89    138.82 o 
 -19   5   1      139.50      196.16    149.02 o 
 -17   5   1      278.17      261.53     97.54 o 
 -15   5   1     1270.60     1262.48    101.12 o 
 -13   5   1      585.14      701.25     79.44 o 
 -11   5   1      303.50      306.39     60.05 o 
  -9   5   1     2206.46     2203.95     79.81 o 
  -7   5   1    10412.40    10690.86    225.03 o 
  -5   5   1     3632.74     3480.12     95.64 o 
  -3   5   1     1295.31     1364.01     72.25 o 
  -1   5   1     8304.15     7590.78    148.64 o 
   1   5   1      126.73      129.13     44.69 o 
   3   5   1     9355.46     9584.56    225.22 o 
   5   5   1     7501.19     7373.62    127.44 o 
   7   5   1      397.91      373.23     59.55 o 
   9   5   1      684.09      705.97     84.56 o 
  11   5   1      731.50      816.86     77.73 o 
  13   5   1     1113.77     1050.73    110.04 o 
  15   5   1      210.02      311.30    107.32 o 
  17   5   1       86.07       40.95    123.84 o 
 -18   6   1       33.58      -14.05    128.40 o 
 -16   6   1      111.45      124.89     94.86 o 
 -14   6   1       41.40       10.25     73.17 o 
 -12   6   1        3.17        8.89     64.23 o 
 -10   6   1      508.54      601.37     67.13 o 
  -8   6   1      450.71      535.38     60.43 o 
  -6   6   1     1499.78     1591.32    175.88 o 
  -4   6   1      723.07      730.70     74.00 o 
  -2   6   1      347.22      366.36     57.42 o 
   0   6   1     4527.35     3976.91    269.81 o 
   2   6   1     3098.95     3011.05     95.72 o 
   4   6   1      291.85      325.20     48.28 o 
   6   6   1     3200.79     3236.57    136.84 o 
   8   6   1      260.50      246.71     59.76 o 
  10   6   1      597.43      549.92     74.96 o 
  12   6   1     6375.90     6788.65    194.86 o 
  14   6   1      167.80      148.67    107.01 o 
  16   6   1        6.07       44.84    124.00 o 
 -17   7   1        5.68       -5.00    103.16 o 
 -15   7   1       17.21        0.88     71.38 o 
 -13   7   1        1.01        8.05     75.90 o 
 -11   7   1      530.19      516.81     74.49 o 
  -9   7   1      621.21      612.09    104.76 o 
  -7   7   1     1824.18     1700.94     91.96 o 
  -5   7   1      133.02       66.54     58.14 o 
  -3   7   1       14.38       25.26     61.36 o 
  -1   7   1     1567.91     1525.28     96.84 o 
   1   7   1      231.14      368.90     72.14 o 
   3   7   1     5634.36     5815.75    145.64 o 
   5   7   1      752.02      671.20     73.91 o 
   7   7   1      249.06      260.85     61.74 o 
   9   7   1     3279.17     3611.08    120.14 o 
  11   7   1     2205.42     2161.10    169.12 o 
  13   7   1      101.24       59.44    100.53 o 
  15   7   1      287.88      249.90    119.39 o 
  17   7   1       50.42        4.87    142.05 o 
 -18   8   1        7.83      -24.24    137.44 o 
 -16   8   1       71.37       78.20    127.36 o 
 -14   8   1        0.65       11.13     84.42 o 
 -12   8   1       20.22       -2.01     74.32 o 
 -10   8   1       87.41       71.45     76.37 o 
  -8   8   1       52.99       91.18     75.77 o 
  -6   8   1      453.38      445.08     76.93 o 
  -4   8   1      408.15      409.56     82.09 o 
  -2   8   1     5084.37     5128.81    164.53 o 
   0   8   1     1466.98     1300.26    164.81 o 
   2   8   1     1868.33     1637.42    105.66 o 
   4   8   1      170.29      102.91     66.49 o 
   6   8   1      283.04      449.01     79.71 o 
   8   8   1      101.00       33.12     68.15 o 
  10   8   1        3.97        0.00     94.00 o 
  12   8   1      109.20       85.56    107.73 o 
  14   8   1       30.67        6.99    123.21 o 
  16   8   1        8.80       17.87    134.34 o 
 -17   9   1        0.52      -12.25    151.41 o 
 -15   9   1        5.14       -8.57    127.61 o 
 -13   9   1      304.91      228.79    105.94 o 
 -11   9   1      310.14      249.62     95.92 o 
  -9   9   1      158.09       63.79     81.98 o 
  -7   9   1      322.88      316.32     83.08 o 
  -5   9   1      721.65      844.55     97.61 o 
  -3   9   1      260.62      124.35     78.33 o 
  -1   9   1      570.27      484.46     85.41 o 
   1   9   1     1152.25     1149.64    146.59 o 
   3   9   1     2578.48     2569.37    118.95 o 
   5   9   1       74.29       34.53     75.87 o 
   7   9   1     1384.48     1346.12    235.23 o 
   9   9   1        7.93        1.02     90.88 o 
  11   9   1       13.21       11.13    106.69 o 
  13   9   1      107.94       56.92    125.84 o 
  15   9   1       21.96       47.42    142.25 o 
 -16  10   1        0.26       23.62    203.32 o 
 -14  10   1       30.57       70.60    188.43 o 
 -12  10   1       21.55      -15.70    101.04 o 
 -10  10   1       40.56       20.13     97.16 o 
  -8  10   1      101.89      120.20     88.45 o 
  -6  10   1       54.11       -2.05     82.90 o 
  -4  10   1       81.87       62.70     96.14 o 
  -2  10   1     2295.03     2212.03    140.20 o 
   0  10   1       38.49       40.82     88.77 o 
   2  10   1       24.58       21.51     88.10 o 
   4  10   1      157.36      175.59     90.20 o 
   6  10   1       65.31       41.49     88.91 o 
   8  10   1      563.89      506.18    104.79 o 
  10  10   1      252.18      230.97    157.56 o 
  12  10   1       19.54        0.70    155.30 o 
  14  10   1       24.28        3.18    142.97 o 
 -13  11   1        1.30       42.87    201.01 o 
 -11  11   1      187.91      117.83    118.03 o 
  -9  11   1       43.01        7.13    104.34 o 
  -7  11   1      250.60      230.10     97.03 o 
  -5  11   1      380.32      334.77    103.08 o 
  -3  11   1       94.74       -2.62    106.86 o 
  -1  11   1       60.45       36.38    103.38 o 
   1  11   1      917.48     1144.32    126.88 o 
   3  11   1      117.95        4.93     92.23 o 
   5  11   1        1.88       -7.34    100.71 o 
   7  11   1      660.47      747.37    119.03 o 
   9  11   1        2.82        8.99    157.94 o 
  11  11   1      123.77      171.92    179.61 o 
  13  11   1       77.42       14.95    179.93 o 
 -12  12   1       19.95       26.19    212.56 o 
 -10  12   1       47.89       32.20    123.92 o 
  -8  12   1      240.90      285.69    125.93 o 
  -6  12   1        3.43       -8.96    109.19 o 
  -4  12   1       38.61        2.43    118.81 o 
  -2  12   1      510.90      637.33    133.76 o 
   0  12   1      112.50      104.95    118.43 o 
   2  12   1       35.43        0.46    104.39 o 
   4  12   1      315.48      360.42    120.44 o 
   6  12   1      133.20      126.45    117.98 o 
   8  12   1       12.79       22.14    162.86 o 
  10  12   1      224.27      242.43    183.55 o 
 -11  13   1       61.55      150.95    233.62 o 
  -9  13   1       40.02       58.62    132.77 o 
  -7  13   1       38.49       75.26    125.55 o 
  -5  13   1      395.34      584.72    144.61 o 
  -3  13   1       30.95       37.49    130.28 o 
  -1  13   1       29.27      -10.67    131.21 o 
   1  13   1      305.37      353.97    130.45 o 
   3  13   1       10.96       22.56    119.74 o 
   5  13   1      217.92       96.34    129.83 o 
   7  13   1      230.93      156.57    183.81 o 
   9  13   1       28.01      -22.47    190.67 o 
  -8  14   1      122.36      141.26    154.91 o 
  -6  14   1       91.38       17.66    151.09 o 
  -4  14   1      222.38      124.18    135.01 o 
  -2  14   1      274.78      179.34    148.89 o 
   0  14   1        0.56       65.30    151.74 o 
   2  14   1       47.17       54.97    140.69 o 
   4  14   1      300.77      278.98    145.54 o 
   6  14   1      142.02       94.40    208.64 o 
  -3  15   1      152.15      163.75    180.35 o 
  -1  15   1       57.27       51.31    173.53 o 
   1  15   1       34.01       43.38    160.53 o 
 -20   0   2      398.56      418.52    162.84 o 
 -18   0   2        1.73      -31.97    112.23 o 
 -14   0   2     1686.90     2259.37    131.48 o 
 -12   0   2     1505.01     1628.29    103.47 o 
 -10   0   2     6443.75     5497.51    572.10 o 
  -6   0   2     2684.86     3067.37     72.59 o 
  -4   0   2    41377.07    42251.01    620.71 o 
   2   0   2    52821.82    51653.13    475.84 o 
   4   0   2     1427.34      950.85    128.87 o 
   6   0   2      457.61      522.76    110.13 o 
   8   0   2     7766.55     6681.69    156.66 o 
  10   0   2      142.84       89.50     72.98 o 
  12   0   2     1357.18     1162.30    113.65 o 
  14   0   2      498.72      613.96    118.24 o 
  16   0   2       16.47       -2.82    259.54 o 
  18   0   2      122.60       35.68    310.63 o 
 -21   1   2      197.99      153.58    132.35 o 
 -19   1   2      455.70      577.71    105.04 o 
 -17   1   2      121.82       80.05     78.79 o 
 -15   1   2      411.85      224.82     65.97 o 
 -13   1   2     5507.72     5523.67    121.54 o 
 -11   1   2      338.06      244.63     61.18 o 
  -9   1   2      730.86      729.64     83.41 o 
  -7   1   2     5495.09     5420.87    101.85 o 
  -5   1   2     3406.45     2896.08     38.65 o 
  -1   1   2    22864.79    25565.57    153.29 o 
   1   1   2    40130.71    41058.52    640.52 o 
   3   1   2       11.21       13.03     15.37 o 
   5   1   2     8714.57     8421.07    113.31 o 
   7   1   2     1164.61     1406.67     55.80 o 
   9   1   2        6.52        5.28     42.51 o 
  11   1   2     2179.67     2367.40     95.97 o 
  13   1   2       11.32        7.23     63.65 o 
  15   1   2       13.36       20.67    100.60 o 
  17   1   2      126.54      121.71    195.58 o 
 -20   2   2      143.08      108.71    121.03 o 
 -18   2   2      288.63      168.30     89.47 o 
 -16   2   2     2205.26     2647.22    114.72 o 
 -14   2   2     1013.54     1150.45     82.38 o 
 -12   2   2       32.52        7.46     46.91 o 
 -10   2   2     5840.75     4753.47    546.69 o 
  -8   2   2     1849.34     1768.05     40.18 o 
  -6   2   2    11960.57    11391.69    131.39 o 
  -4   2   2   268451.47   250069.86   2054.11 o 
   0   2   2     2980.36     3984.87     54.42 o 
   2   2   2    38257.17    39985.57    242.27 o 
   4   2   2     1733.65     1401.77     37.76 o 
   6   2   2     6938.20     7279.51     83.38 o 
   8   2   2    10324.23     9567.78    136.22 o 
  10   2   2      570.50      507.54     58.89 o 
  12   2   2      459.93      454.69    102.07 o 
  14   2   2      479.96      640.01    106.14 o 
  16   2   2        4.98       -3.27    181.48 o 
  18   2   2      184.59       74.87    214.76 o 
 -21   3   2        5.49      -26.83    153.66 o 
 -19   3   2       80.31       59.36    109.27 o 
 -17   3   2       24.54       24.88     84.01 o 
 -15   3   2       95.42        8.47     64.64 o 
 -13   3   2     1622.12     1639.39    310.89 o 
 -11   3   2       95.36       78.03     47.22 o 
  -9   3   2     1685.59     1731.80    103.17 o 
  -7   3   2     7207.32     7413.50    106.19 o 
  -5   3   2    42014.03    41365.96    341.08 o 
  -3   3   2      297.70      236.37     31.91 o 
  -1   3   2    27098.48    28855.36    382.84 o 
   1   3   2     3487.42     3919.37    103.30 o 
   3   3   2       74.90       56.64     21.87 o 
   5   3   2     8061.89     7468.29     84.51 o 
   7   3   2      532.64      708.32     54.79 o 
   9   3   2     1094.97     1162.98     68.40 o 
  11   3   2       26.42       48.40     59.67 o 
  13   3   2      188.37      135.03     91.39 o 
  15   3   2      516.26      490.19    116.77 o 
  17   3   2       38.76       14.15    205.48 o 
 -20   4   2       18.67      -15.61    119.01 o 
 -18   4   2      469.65      297.30    109.75 o 
 -16   4   2      163.52       65.30     79.87 o 
 -14   4   2       79.54       11.23     65.99 o 
 -12   4   2       28.77       18.51     51.59 o 
 -10   4   2       43.11       37.60     43.51 o 
  -8   4   2     1679.93     1788.06     64.88 o 
  -6   4   2      851.71      798.95     49.36 o 
  -4   4   2      486.52      533.70     38.04 o 
  -2   4   2     4839.25     4950.70    108.59 o 
   0   4   2      697.28      610.67     57.68 o 
   2   4   2       26.01       15.24     28.59 o 
   4   4   2        0.33        9.75     33.40 o 
   6   4   2      460.91      585.34     51.63 o 
   8   4   2     1178.41     1012.73     90.67 o 
  10   4   2      594.67      552.63     66.59 o 
  12   4   2       91.49       50.10     80.03 o 
  14   4   2      357.79      546.61    112.75 o 
  16   4   2        0.00       16.77    119.24 o 
 -19   5   2       15.35       -7.08    109.31 o 
 -17   5   2      779.78      782.23    110.90 o 
 -15   5   2     1458.46     1274.20    252.08 o 
 -13   5   2      740.66      747.08    126.95 o 
 -11   5   2      124.90       54.97     52.70 o 
  -9   5   2     2130.11     2087.62     77.86 o 
  -7   5   2     8574.29     8616.19    570.04 o 
  -5   5   2    10909.21    11658.45    566.58 o 
  -3   5   2      128.27      164.39     48.01 o 
  -1   5   2     1820.84     1984.26     99.35 o 
   1   5   2     2151.96     1995.38     72.65 o 
   3   5   2      173.30      181.82     43.24 o 
   5   5   2     1965.28     1729.26     92.45 o 
   7   5   2     1233.58     1153.72     69.54 o 
   9   5   2       31.24       16.02     58.72 o 
  11   5   2     1839.15     1680.92    118.36 o 
  13   5   2       21.26       43.71    100.18 o 
  15   5   2        0.14      -18.40    103.69 o 
  17   5   2       20.90      -15.04    131.63 o 
 -20   6   2       80.32       42.06    163.85 o 
 -18   6   2      188.45      140.79    114.86 o 
 -16   6   2      145.32       78.70     91.92 o 
 -14   6   2      125.32       99.56     74.49 o 
 -12   6   2        3.27        5.58     59.07 o 
 -10   6   2      313.21      180.48     56.39 o 
  -8   6   2     1904.09     1830.51    270.87 o 
  -6   6   2     2929.46     3412.32    173.54 o 
  -4   6   2     1488.05     1479.25     89.94 o 
  -2   6   2      162.37      144.14     87.41 o 
   0   6   2       38.65       32.55     49.85 o 
   2   6   2        2.00       -7.72     43.62 o 
   4   6   2      718.21      564.78     54.59 o 
   6   6   2       15.46       17.34     50.69 o 
   8   6   2      132.86       53.97     60.82 o 
  10   6   2       21.45       33.67     84.04 o 
  12   6   2      190.58      151.94    103.40 o 
  14   6   2        1.44       -8.65    108.35 o 
  16   6   2       28.15       34.00    133.31 o 
 -19   7   2      110.72       79.59    149.88 o 
 -17   7   2        0.38      -39.94    103.51 o 
 -15   7   2      318.11      329.81    101.35 o 
 -13   7   2        0.84       -7.43     68.29 o 
 -11   7   2       20.49       19.09     68.72 o 
  -9   7   2     2961.72     2688.37    177.14 o 
  -7   7   2        2.11        8.89     55.54 o 
  -5   7   2      329.77      268.96     69.37 o 
  -3   7   2      841.43      681.14    141.97 o 
  -1   7   2      338.00      303.50     62.76 o 
   1   7   2     2100.38     2192.30     94.83 o 
   3   7   2     1228.72     1239.85     86.13 o 
   5   7   2      157.57      166.23     56.39 o 
   7   7   2     1667.39     1534.17     85.77 o 
   9   7   2      344.82      313.60     92.75 o 
  11   7   2       38.12        5.50    100.13 o 
  13   7   2       64.65       17.15    112.39 o 
  15   7   2       18.86       -6.83    128.44 o 
 -18   8   2       71.19      110.52    133.91 o 
 -16   8   2       36.12       19.74     96.81 o 
 -14   8   2      192.16      209.03    106.34 o 
 -12   8   2      724.97      757.52    256.15 o 
 -10   8   2      225.52      187.86     78.95 o 
  -8   8   2      305.98      369.61     78.81 o 
  -6   8   2     1325.22     1428.95     95.45 o 
  -4   8   2      901.77      945.38     95.34 o 
  -2   8   2     1808.83     2202.14    207.43 o 
   0   8   2     4881.50     4543.31    152.52 o 
   2   8   2      959.05      938.85     81.23 o 
   4   8   2     1123.78     1123.79     95.09 o 
   6   8   2     1922.21     2177.63     98.22 o 
   8   8   2     5126.77     5227.62    185.70 o 
  10   8   2     1968.92     1977.28    140.89 o 
  12   8   2       11.63       40.77    114.55 o 
  14   8   2      152.88      110.47    134.51 o 
 -17   9   2       21.51       12.07    170.72 o 
 -15   9   2      172.55       76.91    119.44 o 
 -13   9   2      152.17       86.50     92.49 o 
 -11   9   2      101.09       82.32     87.94 o 
  -9   9   2      253.83      200.32     88.01 o 
  -7   9   2        2.00       10.15     77.31 o 
  -5   9   2     1561.87     1768.03    178.16 o 
  -3   9   2     3511.36     3717.84    290.74 o 
  -1   9   2      765.57      849.55     96.28 o 
   1   9   2     1005.81     1280.14    107.80 o 
   3   9   2      188.00       77.23     77.03 o 
   5   9   2       90.53      103.45     77.48 o 
   7   9   2     5595.74     5797.77    394.84 o 
   9   9   2     1858.96     1733.52    189.24 o 
  11   9   2       77.71       59.59    115.08 o 
  13   9   2      192.29      266.83    145.63 o 
 -16  10   2       29.72        1.80    181.76 o 
 -14  10   2       41.35       -2.99    120.90 o 
 -12  10   2      203.68      159.99    107.03 o 
 -10  10   2       68.88       41.88     93.61 o 
  -8  10   2      279.86      315.47     95.94 o 
  -6  10   2      378.78      497.02     98.19 o 
  -4  10   2     2362.22     2476.71    152.57 o 
  -2  10   2     2848.38     3638.95    169.15 o 
   0  10   2      688.66      459.03     99.15 o 
   2  10   2      183.23      243.29     88.59 o 
   4  10   2      147.03      123.16     85.46 o 
   6  10   2     1364.89      982.90    152.58 o 
   8  10   2      726.80      636.74    164.07 o 
  10  10   2      114.55       32.00    148.14 o 
  12  10   2      176.09       51.55    134.83 o 
 -15  11   2       67.37      130.41    200.76 o 
 -13  11   2       50.82       84.43    125.25 o 
 -11  11   2        3.22       -7.75    114.18 o 
  -9  11   2      325.63      332.23    111.34 o 
  -7  11   2      270.73      151.53     97.48 o 
  -5  11   2        2.76      -20.79    108.24 o 
  -3  11   2      916.15      836.55    221.29 o 
  -1  11   2      472.78      390.67    113.74 o 
   1  11   2        0.98       15.63     91.68 o 
   3  11   2      118.53       76.49    101.41 o 
   5  11   2      332.50      342.77    110.24 o 
   7  11   2       19.99       35.39    150.35 o 
   9  11   2        1.96      -36.70    161.87 o 
  11  11   2      139.72      102.95    191.22 o 
 -12  12   2       79.17       23.02    142.19 o 
 -10  12   2        7.52       22.16    138.50 o 
  -8  12   2       57.25       37.12    119.40 o 
  -6  12   2      299.72      315.23    113.46 o 
  -4  12   2        1.03      -15.72    116.58 o 
  -2  12   2       67.82       66.21    115.47 o 
   0  12   2      298.11      156.99    123.04 o 
   2  12   2        6.64       16.39    102.50 o 
   4  12   2      159.91      143.06    119.35 o 
   6  12   2       64.67      -22.78    165.99 o 
   8  12   2        7.80      -22.34    180.73 o 
  10  12   2       37.34       81.31    200.53 o 
 -11  13   2        1.13       -8.07    153.86 o 
  -9  13   2        8.31       -7.56    147.82 o 
  -7  13   2        1.88      -13.05    128.09 o 
  -5  13   2        7.78      -28.07    130.74 o 
  -3  13   2        1.77       36.85    130.50 o 
  -1  13   2       12.99       -4.17    132.78 o 
   1  13   2        0.18      -13.84    123.04 o 
   3  13   2        0.16      -29.17    129.13 o 
   5  13   2       17.92       25.92    173.07 o 
   7  13   2        0.11      -19.69    199.94 o 
  -8  14   2      157.14      166.56    164.49 o 
  -6  14   2       26.38       -1.59    137.38 o 
  -4  14   2        0.35      -23.55    145.13 o 
  -2  14   2       44.87       41.94    137.90 o 
   0  14   2        0.11       -7.80    144.31 o 
   2  14   2       20.94       14.65    136.63 o 
   4  14   2       90.87       70.73    190.80 o 
  -3  15   2       46.05       67.07    178.71 o 
  -1  15   2       10.97       12.80    176.11 o 
 -21   1   3      575.18      626.39    152.10 o 
 -19   1   3      100.61      101.04     90.42 o 
 -17   1   3        1.27      -11.43     70.37 o 
 -15   1   3        1.61       18.37     61.99 o 
 -13   1   3     1430.36     1546.58     88.38 o 
 -11   1   3      997.45      788.68    174.26 o 
  -9   1   3       26.42        5.78     20.06 o 
  -7   1   3     1037.04      915.81     27.22 o 
  -5   1   3    25591.84    24697.13    173.63 o 
  -1   1   3    22627.91    21838.18    362.93 o 
   1   1   3       21.82        2.50     19.65 o 
   3   1   3      362.47      438.88     25.59 o 
   5   1   3    10956.01    11503.97    164.87 o 
   7   1   3      914.03      947.86    125.97 o 
   9   1   3      897.11      836.08     80.32 o 
  11   1   3        0.38      -15.85     72.29 o 
  13   1   3      138.66      121.21    146.86 o 
  15   1   3      221.17      143.27    178.63 o 
  17   1   3       22.89       18.20    200.60 o 
 -22   2   3      307.14      424.85    160.31 o 
 -20   2   3      761.53      664.55    126.16 o 
 -18   2   3       47.45       13.82     82.38 o 
 -16   2   3        6.58       28.30     66.77 o 
 -14   2   3      595.13      628.53     67.81 o 
 -12   2   3     1270.70     1428.44     70.34 o 
 -10   2   3     7600.00     7768.45     89.91 o 
  -8   2   3     2462.20     2244.93     52.24 o 
  -6   2   3    10279.45    10701.12    300.85 o 
  -4   2   3     2455.07     2609.27     54.98 o 
  -2   2   3    11189.63    12176.46    102.26 o 
   0   2   3     3546.70     3409.41     53.57 o 
   2   2   3     4229.56     4322.88     59.11 o 
   4   2   3      254.87      376.70     53.88 o 
   6   2   3     2513.56     2802.35     71.03 o 
   8   2   3     1004.43      989.62     78.55 o 
  10   2   3      123.26      222.69     73.81 o 
  12   2   3      392.17      211.11     89.15 o 
  14   2   3      308.40      357.53    177.41 o 
  16   2   3       63.39      -26.81    189.63 o 
 -21   3   3       95.99       45.32    127.68 o 
 -19   3   3      401.22      463.76    109.19 o 
 -17   3   3       74.61       73.95     76.55 o 
 -15   3   3       37.40       30.50     63.26 o 
 -13   3   3     1389.25     1420.76     75.96 o 
 -11   3   3     2646.51     2691.84     85.51 o 
  -9   3   3     4570.41     5209.03     75.37 o 
  -7   3   3      547.56      666.98     68.43 o 
  -5   3   3     1378.66     1501.10     44.49 o 
  -3   3   3       59.61        4.24     20.24 o 
  -1   3   3     3476.25     3450.09     60.61 o 
   1   3   3     1680.49     1534.67     45.22 o 
   3   3   3      632.25      743.29     39.93 o 
   5   3   3      858.42      877.76     40.16 o 
   7   3   3     2186.00     2125.16     75.47 o 
   9   3   3      298.47      172.98     69.08 o 
  11   3   3      457.01      598.37     91.71 o 
  13   3   3      202.51      171.74     97.31 o 
  15   3   3      113.22       40.61    175.26 o 
  17   3   3      107.88      136.59    203.99 o 
 -20   4   3      169.08      177.13    116.96 o 
 -18   4   3      113.27       89.21    100.63 o 
 -16   4   3       24.57       27.95     75.63 o 
 -14   4   3      484.71      543.83     69.66 o 
 -12   4   3      664.44      739.62     64.95 o 
 -10   4   3     5491.44     5139.79    152.88 o 
  -8   4   3    10367.85     9698.15    253.71 o 
  -6   4   3     3206.25     2800.23     87.54 o 
  -4   4   3      482.98      452.70     72.91 o 
  -2   4   3       94.98      112.36     28.97 o 
   0   4   3     1774.32     1656.23     57.72 o 
   2   4   3    11625.69    11692.08    253.27 o 
   4   4   3     5747.44     5386.43    114.27 o 
   6   4   3      587.95      736.21     44.03 o 
   8   4   3     4665.16     4608.97    149.21 o 
  10   4   3       58.53       25.70     79.51 o 
  12   4   3       46.30       21.65     88.41 o 
  14   4   3      816.10      705.81    123.27 o 
  16   4   3      120.00       45.96    203.46 o 
 -21   5   3       61.86       82.55    135.35 o 
 -19   5   3      354.59      307.21    113.94 o 
 -17   5   3      104.73      210.69     98.55 o 
 -15   5   3        4.84        5.13     70.70 o 
 -13   5   3      969.23     1075.81     80.60 o 
 -11   5   3     2630.64     2766.11    158.93 o 
  -9   5   3    10821.90    11024.13    187.50 o 
  -7   5   3     2359.77     2075.39    152.47 o 
  -5   5   3     1292.69     1167.24     72.69 o 
  -1   5   3     6878.43     6768.60    138.40 o 
   1   5   3     6627.78     6199.10    151.33 o 
   3   5   3     8847.94     9018.87    110.42 o 
   5   5   3     8969.96     9648.86    145.99 o 
   7   5   3      265.58      254.59     58.73 o 
   9   5   3        7.41        3.08     79.26 o 
  11   5   3     1242.54     1211.01    121.73 o 
  13   5   3      437.19      474.29    121.19 o 
  15   5   3      404.41      434.58    133.05 o 
 -20   6   3      233.15      189.88    132.64 o 
 -18   6   3      117.78      103.98    105.99 o 
 -16   6   3       62.00       52.28     92.84 o 
 -14   6   3      447.26      578.21     81.45 o 
 -12   6   3       65.33       29.27     60.43 o 
 -10   6   3     5589.53     6566.79    150.60 o 
  -8   6   3     5043.76     5206.23    124.35 o 
  -6   6   3     2808.18     2928.21     97.82 o 
  -4   6   3     4176.09     4081.66    128.99 o 
  -2   6   3     4577.92     4587.73    129.61 o 
   0   6   3      194.13      171.70     49.02 o 
   2   6   3    11879.35    12456.71    312.48 o 
   4   6   3     4121.96     3868.40    100.56 o 
   6   6   3      380.42      272.10     58.64 o 
   8   6   3      153.09      155.27     83.44 o 
  10   6   3      364.73      359.03     95.88 o 
  12   6   3      452.20      474.90    116.36 o 
  14   6   3      468.54      410.67    126.77 o 
  16   6   3      149.21       78.52    216.90 o 
 -19   7   3       54.73       14.86    123.79 o 
 -17   7   3      191.56      129.47    107.17 o 
 -15   7   3       58.62       84.58     90.49 o 
 -13   7   3      717.90      640.07     95.95 o 
 -11   7   3      941.88      889.81     87.92 o 
  -9   7   3       23.19       -5.48     60.97 o 
  -7   7   3     1157.69     1290.27     86.55 o 
  -5   7   3      190.25      183.24     66.99 o 
  -3   7   3       39.42       42.59     61.87 o 
  -1   7   3    10718.05    10924.55    392.14 o 
   1   7   3     1486.33     1572.37     95.53 o 
   3   7   3        0.75        2.95     48.62 o 
   5   7   3     1171.78     1200.74    105.44 o 
   7   7   3      159.52      117.22     84.82 o 
   9   7   3      133.47       61.08     97.15 o 
  11   7   3      519.21      538.54    115.60 o 
  13   7   3      124.84       92.71    127.06 o 
  15   7   3       49.60       11.80    144.93 o 
 -18   8   3        4.23       14.84     93.92 o 
 -16   8   3       19.58       26.99     86.56 o 
 -14   8   3        0.52       -6.03     93.75 o 
 -12   8   3       75.19       75.67     78.86 o 
 -10   8   3      114.97       99.30     73.93 o 
  -8   8   3       19.73       10.71     71.70 o 
  -6   8   3      497.65      558.88     88.02 o 
  -4   8   3      638.08      609.46     88.27 o 
  -2   8   3      818.28      888.27    105.51 o 
   0   8   3      185.62      148.31     65.77 o 
   2   8   3     1351.97     1289.57     90.33 o 
   4   8   3       91.62       53.92     60.29 o 
   6   8   3       10.44      -14.35     83.79 o 
   8   8   3     2885.10     2913.53    247.00 o 
  10   8   3       10.86       25.34     98.91 o 
  12   8   3        0.43       21.73    124.25 o 
  14   8   3      107.61       43.50    141.95 o 
 -17   9   3       17.16       13.99    119.22 o 
 -15   9   3      178.95      138.91    105.39 o 
 -13   9   3        0.06      -13.08     96.15 o 
 -11   9   3      262.63      171.57     87.78 o 
  -9   9   3      128.96      228.48     84.75 o 
  -7   9   3      273.87      384.59    166.15 o 
  -5   9   3      629.08      663.53    155.96 o 
  -3   9   3      500.72      335.37     84.33 o 
  -1   9   3     1683.52     1691.67    120.51 o 
   1   9   3       76.38       55.09     72.51 o 
   3   9   3      849.69      945.04     94.56 o 
   5   9   3      998.06     1052.97    147.84 o 
   7   9   3      795.63      591.49    115.38 o 
   9   9   3      139.34       57.32    108.21 o 
  11   9   3       73.71       38.24    126.22 o 
  13   9   3        0.12       -4.12    140.48 o 
 -16  10   3        1.92       -1.65    116.94 o 
 -14  10   3       63.91       31.31    114.31 o 
 -12  10   3      396.81      408.41    186.38 o 
 -10  10   3       80.62       48.40     96.76 o 
  -8  10   3        0.64        1.72     85.51 o 
  -6  10   3      888.09     1129.63    126.63 o 
  -4  10   3        0.42       11.64     97.62 o 
  -2  10   3       12.12       -5.28     89.54 o 
   0  10   3      790.81      996.75    180.78 o 
   2  10   3       14.99       -6.99     82.53 o 
   4  10   3       68.04       -1.03    126.26 o 
   6  10   3      183.92      269.80    141.85 o 
   8  10   3        8.59        9.80    147.83 o 
  10  10   3       27.67       44.42    131.90 o 
  12  10   3       73.13        9.06    140.60 o 
 -15  11   3       82.23       81.85    131.60 o 
 -13  11   3       39.91        2.34    122.97 o 
 -11  11   3       40.75       27.74    110.59 o 
  -9  11   3      766.07      585.06    220.68 o 
  -7  11   3       78.46        4.91    101.63 o 
  -5  11   3       76.05       68.52    105.08 o 
  -3  11   3     1275.37     1306.33    142.09 o 
  -1  11   3       40.40       75.63     98.78 o 
   1  11   3      246.71      231.43     99.93 o 
   3  11   3     1938.10     1852.24    238.75 o 
   5  11   3      169.01       56.13    152.35 o 
   7  11   3       89.00        4.55    155.42 o 
   9  11   3      142.57       99.54    173.06 o 
  11  11   3       24.33      -17.71    184.20 o 
 -14  12   3       40.69       27.57    145.22 o 
 -12  12   3      243.13      211.59    143.11 o 
 -10  12   3      117.79       85.84    141.29 o 
  -8  12   3      954.75      962.51    135.00 o 
  -6  12   3     1541.39     1788.29    147.55 o 
  -4  12   3        1.86       -7.26    125.57 o 
  -2  12   3      209.09      142.34    120.40 o 
   0  12   3     1010.20     1215.17    135.89 o 
   2  12   3     1101.94      822.14    170.95 o 
   4  12   3     1281.02      945.23    257.88 o 
   6  12   3      165.14      203.91    184.43 o 
   8  12   3       22.75       25.96    178.63 o 
 -11  13   3       15.19       44.42    153.39 o 
  -9  13   3      356.06      518.74    267.12 o 
  -7  13   3      514.24      557.29    143.90 o 
  -5  13   3       80.57       69.46    144.13 o 
  -3  13   3       71.99       86.87    141.46 o 
  -1  13   3       59.60       41.84    134.50 o 
   1  13   3      523.44      407.19    129.07 o 
   3  13   3     1058.91     1082.50    192.26 o 
   5  13   3       34.79      -30.15    167.82 o 
   7  13   3       33.79       18.44    192.76 o 
  -8  14   3       12.74       14.04    163.07 o 
  -6  14   3      194.17      163.59    152.35 o 
  -4  14   3       27.06       12.80    146.41 o 
  -2  14   3        1.90       -4.46    155.97 o 
   0  14   3      232.10      246.14    149.71 o 
   2  14   3      123.97      111.21    187.04 o 
   4  14   3       14.56      -32.45    202.14 o 
 -22   0   4      127.25      132.98    223.60 o 
 -20   0   4      263.05      252.61    191.51 o 
 -18   0   4      124.95      134.58    112.07 o 
 -16   0   4      491.05      453.71    102.73 o 
 -14   0   4     6050.64     6549.72    209.10 o 
 -12   0   4     4282.78     4318.76    116.73 o 
 -10   0   4      642.80      816.82     72.57 o 
  -8   0   4    25555.38    24404.61    323.90 o 
  -6   0   4     9049.87     8604.14    129.17 o 
  -2   0   4    62385.55    61053.51    726.33 o 
   0   0   4        3.50      -14.42     25.42 o 
   2   0   4     6418.32     6461.50    369.80 o 
   4   0   4    18786.73    17421.30    229.47 o 
   6   0   4     1117.57      875.52    103.71 o 
   8   0   4     6759.18     6265.24    163.21 o 
  10   0   4     5179.95     5870.16    352.99 o 
  12   0   4       68.24       64.18    198.96 o 
  14   0   4     1423.15     1528.00    320.39 o 
  16   0   4      726.16      649.24    341.18 o 
 -21   1   4        0.54        4.54    141.85 o 
 -19   1   4       58.12       38.08     92.53 o 
 -17   1   4     1427.93     1276.27    266.17 o 
 -15   1   4      412.53      392.45     64.22 o 
 -13   1   4      136.07       75.35     47.27 o 
 -11   1   4     3037.99     2859.21     54.15 o 
  -9   1   4      186.71      127.33     23.96 o 
  -7   1   4      650.86      632.34     25.25 o 
  -5   1   4    19653.55    19350.42    151.34 o 
  -3   1   4     9376.42     8764.55     96.42 o 
  -1   1   4      720.71      511.76     30.10 o 
   1   1   4     1023.78      966.68     40.53 o 
   3   1   4     1623.75     1604.27     41.57 o 
   5   1   4      334.90      274.42     34.12 o 
   7   1   4     1755.08     1721.79     98.91 o 
   9   1   4      177.29      168.40     73.34 o 
  11   1   4     1266.07     1178.16    168.69 o 
  13   1   4      325.15      160.28    165.95 o 
  15   1   4      335.92      270.18    210.57 o 
 -22   2   4       93.86      118.25    153.58 o 
 -20   2   4        0.61       40.23    102.39 o 
 -18   2   4      272.51      219.25     91.32 o 
 -16   2   4      399.07      294.48     70.95 o 
 -14   2   4     2216.58     2653.37    120.92 o 
 -12   2   4      263.29      262.63     47.47 o 
 -10   2   4     2263.29     2246.27     49.36 o 
  -8   2   4     7153.43     6465.99    146.41 o 
  -6   2   4      602.74      682.86     39.45 o 
  -4   2   4      463.98      440.70     25.75 o 
  -2   2   4    20652.28    21065.33    148.04 o 
   0   2   4      259.00      152.18     35.79 o 
   2   2   4       68.06       33.98     29.87 o 
   4   2   4     8176.84     6870.85     92.91 o 
   6   2   4      880.26     1044.68     47.08 o 
   8   2   4      519.82      391.32     77.19 o 
  10   2   4     1083.41     1168.08    114.54 o 
  12   2   4        9.61       16.98    138.77 o 
  14   2   4      147.77      201.70    173.15 o 
  16   2   4      248.09      374.04    212.45 o 
 -21   3   4       54.83        7.63    135.63 o 
 -19   3   4        3.24       -7.87     97.81 o 
 -17   3   4     1538.07     1788.11    117.34 o 
 -15   3   4       18.51       10.18     61.20 o 
 -13   3   4       13.75       -9.02     49.11 o 
 -11   3   4      230.67      314.64     37.57 o 
  -9   3   4       13.70        7.39     25.57 o 
  -7   3   4    13909.97    16703.17    190.94 o 
  -5   3   4     1742.79     1665.87    134.99 o 
  -3   3   4     5058.50     5090.47    152.43 o 
  -1   3   4     6637.82     6616.71     75.94 o 
   1   3   4    14402.66    15647.68    202.43 o 
   3   3   4     1268.45     1334.36     94.47 o 
   5   3   4      156.73      116.32     33.23 o 
   7   3   4     4387.01     3472.91    263.39 o 
   9   3   4      430.75      254.98     80.24 o 
  11   3   4       74.97       91.83     95.04 o 
  13   3   4      177.90      187.02    167.16 o 
  15   3   4        8.90       16.77    201.71 o 
 -22   4   4        5.08       16.88    145.76 o 
 -20   4   4       57.08       13.29    107.23 o 
 -18   4   4      133.32      129.16     93.55 o 
 -16   4   4       94.69       49.20     76.40 o 
 -14   4   4      220.08      242.08     64.57 o 
 -12   4   4        3.04       -5.01     49.69 o 
 -10   4   4      851.11      775.57     63.24 o 
  -8   4   4    11758.35    11959.62    233.04 o 
  -6   4   4     1863.77     2074.38    170.25 o 
  -4   4   4        5.70        0.00     27.08 o 
  -2   4   4     2203.79     1914.58     65.34 o 
   0   4   4      205.88      193.30     28.40 o 
   2   4   4     6174.21     6589.05     85.58 o 
   4   4   4     1132.59     1013.66     63.58 o 
   6   4   4      451.94      328.56     69.25 o 
   8   4   4      644.60      659.44     89.88 o 
  10   4   4      104.75      138.86     89.73 o 
  12   4   4       95.83       45.77    109.43 o 
  14   4   4       33.77       -8.23    180.22 o 
 -21   5   4       42.49      -10.82    124.56 o 
 -19   5   4        2.56        2.62    104.10 o 
 -17   5   4      184.42      165.80     94.44 o 
 -15   5   4       27.24       23.17     74.26 o 
 -13   5   4      971.10      999.63     76.21 o 
 -11   5   4     2119.71     2464.10     98.23 o 
  -9   5   4     7228.22     7481.72    142.06 o 
  -7   5   4      141.96      196.99     44.71 o 
  -5   5   4      289.87      304.19     58.79 o 
  -3   5   4      836.61      646.58     49.19 o 
  -1   5   4        1.73        7.39     29.43 o 
   1   5   4     1763.98     1696.19     63.39 o 
   3   5   4     3053.48     3062.56    138.49 o 
   5   5   4      384.35      441.59     52.14 o 
   7   5   4       30.90       10.89     73.20 o 
   9   5   4      920.88      899.63    106.45 o 
  11   5   4       81.19       44.44     99.51 o 
  13   5   4       62.95        4.87    119.48 o 
  15   5   4      217.98      304.78    209.69 o 
 -20   6   4        2.58       -3.75    115.77 o 
 -18   6   4       51.90       68.26    103.31 o 
 -16   6   4      139.61      184.99     89.60 o 
 -14   6   4       10.31        2.13     84.05 o 
 -12   6   4      154.94      111.26     70.14 o 
 -10   6   4       19.10       -9.63     53.75 o 
  -8   6   4      167.28      154.46     53.11 o 
  -6   6   4      940.73      719.74    132.34 o 
  -4   6   4      306.78      215.56     62.64 o 
  -2   6   4      265.69      300.41     60.32 o 
   0   6   4     1198.02      998.07     59.36 o 
   2   6   4     2123.36     2120.20    114.43 o 
   4   6   4     1788.08     1763.13    105.45 o 
   6   6   4     3404.39     2811.04    134.99 o 
   8   6   4        2.15      -13.22     85.36 o 
  10   6   4        3.27      -24.32     99.26 o 
  12   6   4      675.78      613.41    133.81 o 
  14   6   4      357.58      229.03    198.20 o 
 -19   7   4      137.28      100.91    112.27 o 
 -17   7   4       57.51       17.99    108.45 o 
 -15   7   4      190.65      251.39     98.37 o 
 -13   7   4     1009.92      944.57    110.56 o 
 -11   7   4      121.75       31.63     66.63 o 
  -9   7   4     3040.80     2894.39    110.20 o 
  -7   7   4     1979.13     2055.42    111.12 o 
  -5   7   4       16.33       21.25     66.89 o 
  -3   7   4     5185.09     5471.84    157.46 o 
  -1   7   4      709.01      743.21     71.68 o 
   1   7   4       46.94       40.65     50.76 o 
   3   7   4     3794.63     3694.92    104.90 o 
   5   7   4     1128.66     1154.20    105.45 o 
   7   7   4       66.71       68.47     87.63 o 
   9   7   4      177.69      177.92    107.21 o 
  11   7   4      259.61      363.63    120.84 o 
  13   7   4      179.29       94.63    136.01 o 
 -18   8   4       64.12      133.28    135.70 o 
 -16   8   4      346.00      330.56    121.71 o 
 -14   8   4      620.04      596.20    110.46 o 
 -12   8   4     1584.02     1929.75    486.87 o 
 -10   8   4      666.56      907.88     96.36 o 
  -8   8   4     1587.68     1730.59    168.15 o 
  -6   8   4     2411.97     2546.74    132.62 o 
  -4   8   4      629.83      593.04     84.18 o 
  -2   8   4     1612.48     1608.85    108.09 o 
   0   8   4     1762.19     1674.17    120.75 o 
   2   8   4      433.96      528.44     94.72 o 
   4   8   4       13.73        1.07     80.25 o 
   6   8   4       71.15      173.02     94.79 o 
   8   8   4       96.84      160.41    101.48 o 
  10   8   4      157.43       62.98    117.67 o 
  12   8   4      102.66       46.15    136.40 o 
 -17   9   4       81.17       52.51    112.87 o 
 -15   9   4      190.84      107.64    106.24 o 
 -13   9   4     1885.46     1514.00    311.66 o 
 -11   9   4      507.50      296.39    102.92 o 
  -9   9   4        6.62       -0.75     82.78 o 
  -7   9   4     1746.14     1865.96    137.88 o 
  -5   9   4      515.36      384.42     95.75 o 
  -3   9   4      641.69      967.96    105.79 o 
  -1   9   4     3337.28     3460.60    134.62 o 
   1   9   4      147.91      121.19     74.88 o 
   3   9   4       62.18       67.66    112.14 o 
   5   9   4       99.16      121.25     94.46 o 
   7   9   4      152.56      112.09    105.67 o 
   9   9   4      167.24      127.27    116.79 o 
  11   9   4       59.83       63.91    126.97 o 
 -16  10   4      269.64      207.63    125.21 o 
 -14  10   4      103.36       76.30    115.72 o 
 -12  10   4      353.05      322.50    114.35 o 
 -10  10   4     1510.23     1310.23    140.30 o 
  -8  10   4       61.06       37.56     91.53 o 
  -6  10   4     1010.53     1035.38    127.31 o 
  -4  10   4     3334.53     2981.55    209.74 o 
  -2  10   4      628.60      613.72    162.25 o 
   0  10   4     1338.47     1431.36    155.29 o 
   2  10   4     1431.23     1615.45    252.23 o 
   4  10   4     1399.55     1190.99    167.29 o 
   6  10   4      569.67      632.53    157.09 o 
   8  10   4       64.83       62.94    124.28 o 
  10  10   4      185.70      123.45    143.10 o 
 -15  11   4        9.30       32.38    127.20 o 
 -13  11   4       11.09       38.91    124.93 o 
 -11  11   4       40.23       29.51    111.14 o 
  -9  11   4      276.66      387.13    132.89 o 
  -7  11   4      666.51      774.09    170.85 o 
  -5  11   4      470.82      580.42    130.37 o 
  -3  11   4      130.23       84.79    111.81 o 
  -1  11   4      155.73      110.33     99.34 o 
   1  11   4      179.85      137.56    137.78 o 
   3  11   4     1807.31     1674.10    190.97 o 
   5  11   4      628.73      606.35    173.39 o 
   7  11   4       27.94      -29.55    167.56 o 
   9  11   4       73.65       60.10    196.31 o 
 -14  12   4        3.82      -46.32    137.74 o 
 -12  12   4       47.40       50.22    140.80 o 
 -10  12   4       37.66       71.05    130.69 o 
  -8  12   4       73.32       36.21    127.65 o 
  -6  12   4      160.86      126.39    131.16 o 
  -4  12   4      247.91      162.28    131.29 o 
  -2  12   4       94.16       94.32    115.85 o 
   0  12   4      160.42      120.69    153.82 o 
   2  12   4      318.88      382.67    171.58 o 
   4  12   4      164.00      155.40    166.86 o 
   6  12   4       15.65      -24.27    187.47 o 
   8  12   4       61.01       34.99    196.39 o 
 -11  13   4       13.32        5.91    154.56 o 
  -9  13   4       28.67       15.33    147.04 o 
  -7  13   4       19.10      -13.17    150.66 o 
  -5  13   4       81.30      113.60    152.30 o 
  -3  13   4       18.26        7.69    131.84 o 
  -1  13   4      111.89       96.00    173.25 o 
   1  13   4       70.70       77.34    167.33 o 
   3  13   4      131.38       61.36    176.34 o 
   5  13   4        3.36       11.22    201.27 o 
  -8  14   4        6.43        3.05    174.63 o 
  -6  14   4       29.70       -0.57    169.85 o 
  -4  14   4        4.50        8.14    156.09 o 
  -2  14   4        9.58      -24.71    201.17 o 
   0  14   4       94.73       50.96    184.54 o 
   2  14   4       96.58      106.55    196.78 o 
 -23   1   5       12.14       10.12    156.72 o 
 -21   1   5        5.15      -17.32    134.93 o 
 -19   1   5       11.34       -3.90    108.88 o 
 -17   1   5       15.03        4.83     74.17 o 
 -15   1   5       23.78        5.15     55.25 o 
 -13   1   5      355.51      341.71     35.11 o 
 -11   1   5      425.31      416.94     31.51 o 
  -9   1   5       36.07       21.17     22.14 o 
  -7   1   5       41.10       10.77     24.11 o 
  -5   1   5      243.06      209.16     23.36 o 
  -3   1   5      369.37      372.53     24.73 o 
  -1   1   5     1183.79     1196.66     39.98 o 
   1   1   5     5464.46     5558.60     90.79 o 
   3   1   5      605.80      655.80     37.29 o 
   5   1   5        0.68        1.70     44.08 o 
   7   1   5      455.86      364.30     72.48 o 
   9   1   5      249.58      227.85    124.24 o 
  11   1   5       41.89        5.65    137.90 o 
  13   1   5        5.75      -25.59    169.18 o 
  15   1   5        1.39       32.52    208.28 o 
 -22   2   5        0.18      -24.42    143.57 o 
 -20   2   5        5.69      -38.69    118.23 o 
 -18   2   5       43.87       66.08     83.27 o 
 -16   2   5      260.01      140.49     75.24 o 
 -14   2   5     1157.00     1146.68     72.11 o 
 -12   2   5      232.12      209.33     32.58 o 
 -10   2   5     2356.17     2189.34     52.57 o 
  -8   2   5      909.37      909.22     41.23 o 
  -6   2   5      281.96      237.87     33.38 o 
  -4   2   5     8570.92     8217.76     84.96 o 
  -2   2   5     6860.69     6455.32    139.14 o 
   0   2   5    15948.38    17404.11    236.04 o 
   2   2   5      135.60       52.56     35.59 o 
   4   2   5     2283.46     2039.31     92.60 o 
   6   2   5     2280.11     2766.64    160.33 o 
   8   2   5      131.69       77.07     77.15 o 
  10   2   5     1969.82     2165.48    206.22 o 
  12   2   5      335.89      254.94    179.00 o 
  14   2   5        0.41       33.44    187.73 o 
 -21   3   5        0.71        9.92    139.01 o 
 -19   3   5       10.19       26.48    100.30 o 
 -17   3   5      641.29      472.85    207.01 o 
 -15   3   5      806.79      733.66    274.12 o 
 -13   3   5      159.60       97.61     48.61 o 
 -11   3   5        3.97        3.91     31.54 o 
  -9   3   5        3.78       10.74     31.11 o 
  -7   3   5     2927.25     2736.87     76.29 o 
  -5   3   5     3645.13     3957.55    119.62 o 
  -3   3   5     4224.05     4114.38     74.22 o 
  -1   3   5    22298.70    22771.61    170.21 o 
   1   3   5      130.52        9.89     35.71 o 
   3   3   5       11.75        6.90     40.96 o 
   5   3   5     4909.66     5319.76    112.23 o 
   7   3   5     1661.71     1502.12    104.74 o 
   9   3   5      987.63     1074.44    107.03 o 
  11   3   5     3470.25     2563.09    322.18 o 
  13   3   5      224.78      225.46    175.15 o 
  15   3   5        1.91       39.66    225.26 o 
 -22   4   5       33.10       33.59    143.89 o 
 -20   4   5       68.75       58.11    106.36 o 
 -18   4   5      545.41      605.63    101.07 o 
 -16   4   5      158.56       63.56     77.80 o 
 -14   4   5     1593.95     1812.36     99.25 o 
 -12   4   5     1239.86     1366.50    101.94 o 
 -10   4   5     3325.41     3602.99    158.94 o 
  -8   4   5      833.59      804.71     46.71 o 
  -6   4   5    15483.33    14592.95    217.52 o 
  -4   4   5     1541.11     1458.94     54.20 o 
  -2   4   5     7997.79     7778.94    104.83 o 
   0   4   5      476.46      413.07     33.38 o 
   2   4   5      377.02      427.66     50.94 o 
   4   4   5     2594.00     2527.68    222.50 o 
   6   4   5      349.96      332.29    170.42 o 
   8   4   5     2117.11     1567.43    503.04 o 
  10   4   5     2718.95     2464.19    146.14 o 
  12   4   5      519.01      499.15    177.07 o 
  14   4   5       90.21       40.75    208.88 o 
 -21   5   5      140.27      202.02    150.43 o 
 -19   5   5       19.33       14.39    100.82 o 
 -17   5   5      924.38     1090.33    108.54 o 
 -15   5   5      296.99      344.95     96.78 o 
 -13   5   5      510.91      524.50     94.47 o 
 -11   5   5     2705.83     2981.81    107.78 o 
  -9   5   5      153.82      176.50     51.05 o 
  -7   5   5     3602.60     3914.77     95.94 o 
  -5   5   5     8660.50     9440.07    184.97 o 
  -3   5   5      484.57      352.48     41.23 o 
  -1   5   5     2245.54     2405.94     61.65 o 
   1   5   5     3165.51     2844.55     76.29 o 
   3   5   5     1145.57     1166.04     93.12 o 
   5   5   5        7.71       10.51     70.11 o 
   7   5   5     2669.87     2598.85    199.24 o 
   9   5   5      522.68      439.82    108.63 o 
  11   5   5      207.43       67.32    160.54 o 
  13   5   5      208.02      112.63    188.68 o 
 -20   6   5       80.80       95.05    119.88 o 
 -18   6   5       86.90      108.72    113.85 o 
 -16   6   5      448.99      286.30    143.76 o 
 -14   6   5     1698.39     1810.74    124.86 o 
 -12   6   5     2639.92     2606.94    361.59 o 
 -10   6   5     2461.14     2475.82    146.74 o 
  -8   6   5       21.75       -4.48     47.74 o 
  -6   6   5      974.16      852.92     80.68 o 
  -4   6   5     3204.15     3522.97     95.95 o 
  -2   6   5     5524.07     5196.92    101.44 o 
   0   6   5      138.44       81.32     37.31 o 
   2   6   5       55.50       68.99     50.83 o 
   4   6   5     2079.90     2226.22    116.78 o 
   6   6   5       16.68      -15.53     80.62 o 
   8   6   5       67.70       70.75     92.55 o 
  10   6   5      478.51      512.86    126.40 o 
  12   6   5        6.22        0.39    166.28 o 
 -19   7   5       12.84      -10.36    119.28 o 
 -17   7   5      147.53      110.69    116.19 o 
 -15   7   5     1418.43     1221.66    122.77 o 
 -13   7   5     1829.41     1640.29    125.64 o 
 -11   7   5     2304.79     2661.40    133.65 o 
  -9   7   5      297.51      300.06     55.05 o 
  -7   7   5       48.06       28.71     67.97 o 
  -5   7   5     3443.02     3688.31    161.48 o 
  -3   7   5     2528.77     2561.27    114.62 o 
  -1   7   5      929.50     1112.72     80.16 o 
   1   7   5     2167.47     2424.32    116.73 o 
   3   7   5       29.75       81.18     75.52 o 
   5   7   5      433.46      294.32     92.95 o 
   7   7   5      980.95     1045.80    120.28 o 
   9   7   5      217.23      124.94    108.73 o 
  11   7   5        0.32       14.13    130.07 o 
  13   7   5       17.07      -14.25    200.47 o 
 -20   8   5       27.62      -17.16    142.79 o 
 -18   8   5        0.92        1.83    130.10 o 
 -16   8   5        1.89       -3.45    108.33 o 
 -14   8   5     1832.05     1823.17    145.27 o 
 -12   8   5      578.77      641.84     79.67 o 
 -10   8   5      185.95      259.45     88.07 o 
  -8   8   5      204.08      196.05     75.01 o 
  -6   8   5      129.42       81.21     78.76 o 
  -4   8   5      105.12       69.48     80.63 o 
  -2   8   5     3616.98     3328.81    236.81 o 
   0   8   5       27.88       -1.57    100.09 o 
   2   8   5      802.73      823.30    102.69 o 
   4   8   5        0.61       30.78     86.78 o 
   6   8   5        1.21       15.51     97.09 o 
   8   8   5        2.49        0.43    114.34 o 
  10   8   5      175.09      176.50    136.00 o 
  12   8   5        5.34        5.57    141.36 o 
 -19   9   5       40.06       18.35     99.97 o 
 -17   9   5        0.53       -0.11     97.45 o 
 -15   9   5       10.42       22.56     93.98 o 
 -13   9   5      407.97      407.48    118.99 o 
 -11   9   5       28.54       26.08     89.67 o 
  -9   9   5      144.01      100.37     97.44 o 
  -7   9   5     1171.07     1237.87    115.99 o 
  -5   9   5      550.30      412.75    100.35 o 
  -3   9   5       11.35        5.89     85.53 o 
  -1   9   5      949.68     1201.72     99.42 o 
   1   9   5      190.80      158.65    111.08 o 
   3   9   5       25.72       25.88     88.25 o 
   5   9   5        5.52       12.46     99.13 o 
   7   9   5        3.32       -3.48    111.02 o 
   9   9   5       38.58       49.77    126.02 o 
  11   9   5        8.60       59.77    154.92 o 
 -18  10   5       42.31       42.20    121.29 o 
 -16  10   5      192.07       79.29    110.44 o 
 -14  10   5       65.87       22.29    102.77 o 
 -12  10   5      664.27      592.46    122.44 o 
 -10  10   5      300.25      400.37    115.27 o 
  -8  10   5      421.72      344.86    111.76 o 
  -6  10   5      279.10      224.38    111.30 o 
  -4  10   5     1702.89     1720.60    150.82 o 
  -2  10   5      386.23      249.09     92.62 o 
   0  10   5      676.12      644.52    144.80 o 
   2  10   5       40.38       -0.48    125.83 o 
   4  10   5      584.53      589.41    214.87 o 
   6  10   5      222.11      210.13    122.36 o 
   8  10   5      246.10      283.25    145.21 o 
  10  10   5        1.67        1.62    148.56 o 
 -15  11   5       51.94       18.79    127.76 o 
 -13  11   5      280.77      270.69    124.90 o 
 -11  11   5       29.48        4.09    121.11 o 
  -9  11   5        0.86       -0.12    109.72 o 
  -7  11   5       45.98       64.45    121.66 o 
  -5  11   5       15.38      -10.22    109.70 o 
  -3  11   5      659.46      669.13    128.73 o 
  -1  11   5     1285.41     1565.87    174.63 o 
   1  11   5      305.48      343.03    143.71 o 
   3  11   5      571.25      500.17    169.07 o 
   5  11   5      209.72      319.85    177.55 o 
   7  11   5       21.28      -36.76    189.20 o 
 -14  12   5        1.69      -30.58    134.36 o 
 -12  12   5       10.01        2.24    131.35 o 
 -10  12   5      420.75      542.01    146.90 o 
  -8  12   5       11.50      -16.60    135.41 o 
  -6  12   5       15.05        7.27    132.44 o 
  -4  12   5      732.56      648.35    138.70 o 
  -2  12   5      132.17       96.45    163.64 o 
   0  12   5       59.44       95.22    154.61 o 
   2  12   5        4.94        0.68    151.18 o 
   4  12   5        7.11        8.77    179.66 o 
   6  12   5      104.87      106.98    205.08 o 
 -11  13   5       47.69       -6.44    153.93 o 
  -9  13   5       96.27       47.62    148.48 o 
  -7  13   5      287.50      203.52    152.90 o 
  -5  13   5       19.70        9.02    145.47 o 
  -3  13   5      145.99      108.11    176.77 o 
  -1  13   5      269.36      337.67    192.10 o 
   1  13   5       16.40       40.74    177.40 o 
   3  13   5       54.59      -15.32    182.33 o 
  -8  14   5       34.06       41.06    166.42 o 
  -6  14   5       39.99      -23.88    164.89 o 
  -4  14   5      270.70      415.37    244.91 o 
  -2  14   5      225.17       52.80    193.20 o 
   0  14   5      182.48      158.94    191.73 o 
 -22   0   6      174.80      187.92    188.18 o 
 -20   0   6      319.60      330.40    186.12 o 
 -18   0   6      960.17      917.52    174.83 o 
 -16   0   6      951.86      968.09    157.63 o 
 -14   0   6       57.51       66.90     49.15 o 
 -12   0   6    13528.79    14054.81    170.62 o 
 -10   0   6     1011.78      977.12     65.82 o 
  -8   0   6     2371.58     2508.06     66.95 o 
  -6   0   6    42419.18    41852.56   1195.16 o 
  -4   0   6     9966.63    11429.74    230.80 o 
  -2   0   6     3796.11     3345.31     74.46 o 
   0   0   6    20455.71    20135.54    305.82 o 
   2   0   6    17171.46    18493.23    246.52 o 
   4   0   6       26.52       12.32    130.67 o 
   6   0   6     5887.69     5860.92    328.34 o 
   8   0   6      644.61      615.87    196.13 o 
  10   0   6      286.82      239.01    214.10 o 
  12   0   6      332.84      401.00    247.48 o 
  14   0   6       22.72      -62.13    305.75 o 
 -23   1   6       25.03       39.47    151.76 o 
 -21   1   6      608.73      655.32    137.10 o 
 -19   1   6      104.09       44.53    103.38 o 
 -17   1   6       26.75      -17.19     85.77 o 
 -15   1   6      400.62      404.45     55.02 o 
 -13   1   6       27.00       15.04     30.52 o 
 -11   1   6     2543.35     2498.00     55.07 o 
  -9   1   6     9849.07     9539.17    150.07 o 
  -7   1   6       43.80       50.33     24.36 o 
  -5   1   6     9783.55    10476.39    101.61 o 
  -3   1   6     7742.08     7392.17     90.91 o 
  -1   1   6     2550.86     2626.74     67.42 o 
   1   1   6     5121.72     5189.07     95.30 o 
   3   1   6     2650.70     2713.75    112.32 o 
   5   1   6      898.37      912.33     85.32 o 
   7   1   6     4269.99     3806.78    208.88 o 
   9   1   6      202.61      209.22    144.50 o 
  11   1   6      117.86       38.31    161.47 o 
  13   1   6      266.01      130.95    201.16 o 
 -22   2   6      150.01      174.68    142.88 o 
 -20   2   6      468.58      405.20    128.76 o 
 -18   2   6      705.87      827.04    119.38 o 
 -16   2   6      247.75      271.35     73.22 o 
 -14   2   6       33.08       17.96     44.23 o 
 -12   2   6     5597.79     5554.71    128.80 o 
 -10   2   6     5870.37     6109.26    188.63 o 
  -8   2   6     1654.05     1736.48     54.80 o 
  -6   2   6    11062.42    10253.49     98.81 o 
  -4   2   6       34.73       13.98     24.24 o 
  -2   2   6     6221.44     6147.74    100.59 o 
   0   2   6     4342.39     4010.56    130.17 o 
   2   2   6        9.33       -5.36     41.93 o 
   4   2   6     8591.43     8491.81    148.93 o 
   6   2   6     4786.91     4526.25    211.45 o 
   8   2   6      354.80      309.13    136.70 o 
  10   2   6     1428.11     1688.89    204.29 o 
  12   2   6      605.74      558.53    198.57 o 
  14   2   6       29.34       47.30    224.44 o 
 -23   3   6        6.28       25.20    151.60 o 
 -21   3   6      340.95      326.04    145.52 o 
 -19   3   6      248.70      251.21    121.59 o 
 -17   3   6       58.88       52.06     71.30 o 
 -15   3   6     1120.81     1073.13     86.19 o 
 -13   3   6       43.78       72.89     42.96 o 
 -11   3   6      216.33      203.33     39.08 o 
  -9   3   6     4374.11     4017.88    172.04 o 
  -7   3   6        3.97       -5.25     33.19 o 
  -5   3   6      775.43      932.09     54.33 o 
  -3   3   6        5.96       11.07     24.91 o 
  -1   3   6     3754.57     4192.69    120.34 o 
   1   3   6      371.39      497.87     61.26 o 
   3   3   6     5640.90     5518.03    114.72 o 
   5   3   6        1.20        9.84     54.84 o 
   7   3   6       66.15       35.06    121.84 o 
   9   3   6       40.42       49.08    139.93 o 
  11   3   6        0.15       44.50    160.07 o 
  13   3   6      251.51      317.10    210.35 o 
 -22   4   6        4.17       -9.38    142.95 o 
 -20   4   6       39.26      -22.71    126.34 o 
 -18   4   6      319.86      134.83     90.13 o 
 -16   4   6        8.34       -4.24     87.58 o 
 -14   4   6      438.82      232.20     83.22 o 
 -12   4   6      116.80       67.55     42.61 o 
 -10   4   6      206.10      153.94     48.60 o 
  -8   4   6      218.07      166.06     36.76 o 
  -6   4   6      806.10      634.63     50.31 o 
  -4   4   6     4708.71     4585.25    157.70 o 
  -2   4   6     1778.31     1934.16     55.87 o 
   0   4   6      609.77      844.35     56.40 o 
   2   4   6      643.80      361.84    110.50 o 
   4   4   6      501.93      494.01     77.04 o 
   6   4   6        0.37       -4.06     78.81 o 
   8   4   6     1579.44     1668.08    181.91 o 
  10   4   6       56.15       38.52    157.33 o 
  12   4   6       33.59       57.64    180.25 o 
 -21   5   6        0.51       13.60    133.66 o 
 -19   5   6       19.77       39.82    114.67 o 
 -17   5   6       58.11       37.45     96.41 o 
 -15   5   6      175.85      138.78     84.54 o 
 -13   5   6      557.06      584.41    133.49 o 
 -11   5   6      277.57      173.95     68.08 o 
  -9   5   6        9.21       -2.30     39.25 o 
  -7   5   6     4456.45     4286.81    134.45 o 
  -5   5   6      335.40      325.23     47.16 o 
  -3   5   6      955.60     1088.76     84.77 o 
  -1   5   6     1642.99     1677.96     57.20 o 
   1   5   6      770.14      883.37    116.72 o 
   3   5   6      213.14      270.08     59.06 o 
   5   5   6      732.33      580.32     94.56 o 
   7   5   6      390.38      194.52    133.02 o 
   9   5   6      179.54       68.66    158.54 o 
  11   5   6      126.62      107.60    188.36 o 
  13   5   6       33.80       45.02    202.35 o 
 -22   6   6        7.25      -29.65    155.72 o 
 -20   6   6      116.77       73.78    138.57 o 
 -18   6   6      115.96       96.21    113.74 o 
 -16   6   6      209.12      323.41    106.65 o 
 -14   6   6      273.88      165.46     89.75 o 
 -12   6   6       35.66       48.03     76.16 o 
 -10   6   6     2344.88     2269.27    119.76 o 
  -8   6   6      237.01      192.47     50.87 o 
  -6   6   6      791.04      925.78     87.14 o 
  -4   6   6      234.30      181.55     47.67 o 
  -2   6   6     1569.86     1777.99     62.13 o 
   0   6   6        6.76        1.02     48.50 o 
   2   6   6     1546.95     1913.01    104.88 o 
   4   6   6      332.66      306.59     86.58 o 
   6   6   6      194.72       18.77     94.64 o 
   8   6   6      263.01      234.76    111.70 o 
  10   6   6        2.82      -22.25    168.07 o 
  12   6   6        3.28      -40.28    197.41 o 
 -21   7   6       32.86       27.30    153.10 o 
 -19   7   6       93.49       14.07    131.59 o 
 -17   7   6      880.48     1022.49    136.14 o 
 -15   7   6        3.53      -15.68     97.92 o 
 -13   7   6      786.12      576.00    105.31 o 
 -11   7   6     1434.04     1643.67    113.77 o 
  -9   7   6     1283.61     1143.64     97.02 o 
  -7   7   6     1407.37     1409.96    136.45 o 
  -5   7   6     2613.89     2783.48    158.87 o 
  -3   7   6      600.54      537.24     59.76 o 
  -1   7   6     1518.12     1521.65     80.00 o 
   1   7   6      803.76      802.99     98.14 o 
   3   7   6      282.61      188.56     66.35 o 
   5   7   6     1876.37     2027.95    134.87 o 
   7   7   6        5.20       12.26    106.79 o 
   9   7   6        1.77       13.58    119.69 o 
  11   7   6      106.09       98.98    191.38 o 
 -20   8   6      143.08      103.38    150.18 o 
 -18   8   6      103.02       26.32    122.35 o 
 -16   8   6      368.72      259.09    116.30 o 
 -14   8   6      498.79      597.04    111.61 o 
 -12   8   6        2.62       14.44     87.77 o 
 -10   8   6     1181.39     1196.20    133.24 o 
  -8   8   6     2721.58     3274.11    148.52 o 
  -6   8   6     1326.70     1673.29    165.20 o 
  -4   8   6     2289.62     2287.06    141.79 o 
  -2   8   6     1810.42     1944.07    147.71 o 
   0   8   6      607.71      555.39     90.78 o 
   2   8   6     2121.20     2408.29    249.97 o 
   4   8   6      702.28      713.21    129.14 o 
   6   8   6      150.92      103.07    113.91 o 
   8   8   6      329.83      344.78    133.60 o 
  10   8   6      176.00      125.20    140.35 o 
 -19   9   6       50.53       73.89    146.06 o 
 -17   9   6      234.63      220.15    136.74 o 
 -15   9   6      128.06       90.25     87.90 o 
 -13   9   6      267.06      290.68    137.35 o 
 -11   9   6      539.27      582.50    110.14 o 
  -9   9   6      206.30      117.31     94.70 o 
  -7   9   6      755.56      780.16    110.53 o 
  -5   9   6      891.91      893.18    112.39 o 
  -3   9   6       22.71       32.71    109.26 o 
  -1   9   6      623.87      759.41    140.86 o 
   1   9   6      709.10      660.23    144.13 o 
   3   9   6       54.88        2.20    100.21 o 
   5   9   6      167.18      156.15    115.69 o 
   7   9   6      203.35      191.30    124.36 o 
   9   9   6      134.14       98.16    140.95 o 
 -18  10   6       76.90       33.31    105.72 o 
 -16  10   6       66.45       17.95    105.10 o 
 -14  10   6      234.04      243.00    114.37 o 
 -12  10   6       10.12       14.94     99.58 o 
 -10  10   6      295.78      322.87    113.34 o 
  -8  10   6     1318.11     1449.43    360.95 o 
  -6  10   6       12.44        5.27    104.32 o 
  -4  10   6       12.63      -13.10     95.77 o 
  -2  10   6       58.47       93.16    127.99 o 
   0  10   6        7.58       10.05    124.88 o 
   2  10   6       86.25      106.13    143.61 o 
   4  10   6      151.74       91.96    113.57 o 
   6  10   6       98.37       22.34    128.56 o 
   8  10   6        4.27        0.76    145.06 o 
 -15  11   6        2.73       -1.14    112.41 o 
 -13  11   6        2.78        6.70    110.72 o 
 -11  11   6      159.91       72.80    115.35 o 
  -9  11   6      259.92      239.91    124.17 o 
  -7  11   6      201.19      170.19    122.40 o 
  -5  11   6       48.00       24.25    118.13 o 
  -3  11   6      417.21      318.57    158.96 o 
  -1  11   6      125.46       41.80    137.12 o 
   1  11   6      260.32      457.51    163.38 o 
   3  11   6      170.05       96.96    160.57 o 
   5  11   6        3.81      -52.80    171.25 o 
   7  11   6        2.96      -11.02    139.32 o 
 -14  12   6       31.70      -14.14    138.38 o 
 -12  12   6       22.52       27.06    134.40 o 
 -10  12   6        9.59       16.19    138.33 o 
  -8  12   6      500.97      510.92    168.92 o 
  -6  12   6       93.74      106.18    139.37 o 
  -4  12   6        2.33       14.46    163.02 o 
  -2  12   6       58.16       91.83    158.88 o 
   0  12   6      146.97      113.07    175.17 o 
   2  12   6      360.50      365.98    180.22 o 
   4  12   6       54.05       29.02    194.28 o 
 -11  13   6      116.50       70.41    148.06 o 
  -9  13   6       13.92      -14.67    149.67 o 
  -7  13   6        5.20       12.08    148.37 o 
  -5  13   6       94.69      -21.05    224.37 o 
  -3  13   6      156.37       65.21    195.82 o 
  -1  13   6      419.92      162.23    176.13 o 
   1  13   6      140.19       36.72    189.80 o 
   3  13   6       13.35       32.70    205.39 o 
  -8  14   6        5.63       69.18    173.84 o 
  -6  14   6       92.62       87.80    262.11 o 
  -4  14   6        0.04       23.19    208.50 o 
  -2  14   6      344.27      283.96    217.05 o 
 -23   1   7       14.54      -16.00    138.69 o 
 -21   1   7        0.55      -30.15    120.69 o 
 -19   1   7        5.83       29.87    102.53 o 
 -17   1   7        2.91        7.19     84.28 o 
 -15   1   7        1.11       -1.63     43.94 o 
 -13   1   7      731.70      667.27     53.84 o 
 -11   1   7     1071.95     1055.87     53.93 o 
  -9   1   7       13.54       16.97     32.78 o 
  -7   1   7     2486.93     2676.79     51.63 o 
  -5   1   7     7767.22     7827.19     85.35 o 
  -3   1   7     1564.87     1699.21     70.60 o 
  -1   1   7     1174.38      938.05     54.51 o 
   1   1   7     1716.55     1774.45     69.05 o 
   3   1   7     1429.54      731.50    344.70 o 
   5   1   7       84.09      138.87     78.24 o 
   7   1   7     2433.50     2426.94    198.00 o 
   9   1   7       65.50       83.45    156.29 o 
  11   1   7       15.42       26.89    183.86 o 
  13   1   7       41.90        4.61    229.95 o 
 -22   2   7       65.76       29.67    134.28 o 
 -20   2   7        5.53        7.29    111.65 o 
 -18   2   7      128.57      243.67    105.00 o 
 -16   2   7      673.99      702.26    132.79 o 
 -14   2   7      141.64      135.82     45.74 o 
 -12   2   7     4341.81     4285.59     90.56 o 
 -10   2   7     3481.62     3634.50    111.42 o 
  -8   2   7     1412.20     1289.34     54.81 o 
  -6   2   7     8936.64     8762.68    138.74 o 
  -4   2   7     6267.18     6933.96    132.88 o 
  -2   2   7     6700.50     6422.76    109.91 o 
   0   2   7       57.19       19.70     43.16 o 
   2   2   7      922.58     1062.52     82.39 o 
   4   2   7     2362.45     2268.36    121.33 o 
   6   2   7     2346.27     2429.37    192.75 o 
   8   2   7      268.05      334.56    156.67 o 
  10   2   7        0.59      -31.50    170.85 o 
  12   2   7       43.58       14.33    199.25 o 
 -23   3   7       36.44        7.48    150.65 o 
 -21   3   7      180.70      143.13    126.73 o 
 -19   3   7        5.54       -8.17    104.74 o 
 -17   3   7      412.94      284.98    104.41 o 
 -15   3   7     3540.01     3833.94    120.83 o 
 -13   3   7      170.12      211.79     45.61 o 
 -11   3   7     1991.99     2152.87    125.17 o 
  -9   3   7     3849.10     4264.91    127.98 o 
  -7   3   7       60.94       28.91     33.91 o 
  -5   3   7     5567.19     5632.13     81.59 o 
  -3   3   7     5505.81     5218.39    101.68 o 
  -1   3   7      334.11      375.78     50.00 o 
   1   3   7      701.84      561.89     57.96 o 
   3   3   7     3513.82     3707.31    163.89 o 
   5   3   7      400.31      489.54    189.20 o 
   7   3   7      375.72      263.81    143.73 o 
   9   3   7       22.26        5.13    160.21 o 
  11   3   7        2.42       -6.37    194.72 o 
 -22   4   7       98.09       97.32    149.89 o 
 -20   4   7      324.15      270.73    123.73 o 
 -18   4   7      689.25      707.46    119.26 o 
 -16   4   7      928.38      858.23    106.27 o 
 -14   4   7     2075.09     2128.69     97.86 o 
 -12   4   7     1070.21      966.34     59.38 o 
 -10   4   7     2696.35     2809.76     92.24 o 
  -6   4   7     3096.02     3143.87     78.82 o 
  -4   4   7     2730.49     2816.83     69.81 o 
  -2   4   7      579.69      602.99     55.39 o 
   0   4   7     2691.42     2618.77    106.70 o 
   2   4   7     3059.44     3266.18    102.44 o 
   4   4   7      371.26      277.00     64.77 o 
   6   4   7     1198.29     1125.79    165.10 o 
   8   4   7        1.44       24.92    151.60 o 
  10   4   7       12.05      -19.88    167.29 o 
  12   4   7       52.19       64.28    202.93 o 
 -21   5   7      230.16      100.56    123.20 o 
 -19   5   7      637.49      644.06    129.89 o 
 -17   5   7      249.54      286.54    105.86 o 
 -15   5   7     1093.42     1180.23    154.42 o 
 -13   5   7       87.48      101.62     59.23 o 
 -11   5   7      607.64      668.33     67.15 o 
  -9   5   7     6535.79     6738.73    133.92 o 
  -7   5   7     2520.41     2460.58     91.03 o 
  -5   5   7     4177.29     4341.09     93.49 o 
  -3   5   7      760.79      600.09     56.81 o 
  -1   5   7       28.80       30.32     48.75 o 
   1   5   7     3656.77     3786.80    136.93 o 
   3   5   7     1939.02     2051.20    134.69 o 
   5   5   7      824.72      778.34    111.70 o 
   7   5   7     1195.79     1505.79    206.15 o 
   9   5   7       20.61       -3.00    165.57 o 
  11   5   7        0.74       10.97    211.03 o 
 -22   6   7       27.47       21.65    147.52 o 
 -20   6   7       37.92       65.54    136.70 o 
 -18   6   7      361.38      297.69    124.27 o 
 -16   6   7       74.38       70.09    102.86 o 
 -14   6   7       49.56       29.58     82.64 o 
 -12   6   7      282.53      263.21     79.78 o 
 -10   6   7     1384.81     1626.29     85.94 o 
  -8   6   7      552.68      365.29    164.05 o 
  -6   6   7     2920.86     2876.30     91.25 o 
  -4   6   7       56.46       14.48     45.53 o 
  -2   6   7       95.72      113.30     50.72 o 
   0   6   7     3838.42     4173.41    114.52 o 
   2   6   7       97.39       57.18     60.86 o 
   4   6   7      412.19      473.03    104.01 o 
   6   6   7     3609.46     3236.17    228.27 o 
   8   6   7      151.57       34.20    160.72 o 
  10   6   7       50.01       39.64    194.13 o 
 -21   7   7       11.39      -31.20    147.19 o 
 -19   7   7        1.29      -17.77    116.39 o 
 -17   7   7       96.00       32.34    108.74 o 
 -15   7   7      170.19      157.44    101.96 o 
 -13   7   7       42.12       39.32     87.17 o 
 -11   7   7      213.15      194.08     77.81 o 
  -9   7   7      497.55      443.39     86.35 o 
  -7   7   7       71.72       24.61     56.13 o 
  -5   7   7      298.35      303.29     59.90 o 
  -3   7   7     2670.26     2631.87    112.71 o 
  -1   7   7       44.57       48.21     59.25 o 
   1   7   7       42.75       21.35     61.55 o 
   3   7   7      517.39      575.60    105.38 o 
   5   7   7       29.91       48.90    105.92 o 
   7   7   7      500.37      493.79    128.96 o 
   9   7   7      651.64      788.60    205.99 o 
 -20   8   7       13.69      -10.44    145.56 o 
 -18   8   7       67.12       42.40    119.62 o 
 -16   8   7        7.33      -17.70    114.55 o 
 -14   8   7        7.75       21.87    105.32 o 
 -12   8   7      737.46      715.98    162.38 o 
 -10   8   7      165.15       47.91     75.30 o 
  -8   8   7     1011.04      862.87    107.97 o 
  -6   8   7       89.23       36.56     83.52 o 
  -4   8   7       20.20       23.95     71.61 o 
  -2   8   7      367.27      302.42     82.08 o 
   0   8   7      261.27      269.90     71.75 o 
   2   8   7       95.42      185.70     75.39 o 
   4   8   7      161.76       79.40    102.11 o 
   6   8   7       63.26       27.12    121.51 o 
   8   8   7      118.27       49.13    142.53 o 
 -19   9   7       51.54       59.68    134.94 o 
 -17   9   7       55.96       14.44    126.02 o 
 -15   9   7       78.99       80.54     80.66 o 
 -13   9   7        3.96       17.34     89.72 o 
 -11   9   7       36.58       47.40     86.38 o 
  -9   9   7      121.39      144.97     99.01 o 
  -7   9   7       33.06       34.40     98.29 o 
  -5   9   7      421.22      370.54    133.06 o 
  -3   9   7      910.96     1195.11    196.90 o 
  -1   9   7       15.66       19.51    123.55 o 
   1   9   7      569.39      605.68    117.73 o 
   3   9   7       39.03       58.32    113.87 o 
   5   9   7        1.15       22.21    128.20 o 
   7   9   7       41.00       67.75    136.68 o 
 -18  10   7      185.38       27.02    100.20 o 
 -16  10   7       13.95        1.20    104.24 o 
 -14  10   7      275.93      154.80    108.88 o 
 -12  10   7       11.01        2.70    107.08 o 
 -10  10   7        3.04      -22.81    109.85 o 
  -8  10   7      134.07       22.18    104.59 o 
  -6  10   7      470.69      315.00    186.38 o 
  -4  10   7       74.33       34.82    134.88 o 
  -2  10   7      209.04      248.86    148.44 o 
   0  10   7       39.65      -16.76    134.16 o 
   2  10   7      166.03      101.01    157.14 o 
   4  10   7       19.88       29.21    123.24 o 
   6  10   7        1.85       -0.84    144.29 o 
 -15  11   7        4.72       30.18    118.81 o 
 -13  11   7       26.03       44.92    121.64 o 
 -11  11   7      439.48      433.94    131.11 o 
  -9  11   7       31.02        8.20    113.50 o 
  -7  11   7        7.07       27.29    120.40 o 
  -5  11   7       74.67      103.36    152.64 o 
  -3  11   7       19.18       17.27    158.88 o 
  -1  11   7      130.46      164.28    150.20 o 
   1  11   7      142.42      171.37    164.73 o 
   3  11   7       52.87       -7.35    178.23 o 
   5  11   7       33.64       15.33    179.27 o 
 -14  12   7      165.93       79.56    125.18 o 
 -12  12   7       12.44        8.98    130.58 o 
 -10  12   7       98.98       89.22    136.23 o 
  -8  12   7      587.41      689.04    157.35 o 
  -6  12   7       59.98      139.14    189.40 o 
  -4  12   7       67.96       52.24    167.91 o 
  -2  12   7        2.41      -43.55    164.31 o 
   0  12   7        1.25        8.89    170.10 o 
   2  12   7      502.48      409.33    211.01 o 
 -11  13   7      137.59       95.79    161.38 o 
  -9  13   7       15.77      -19.42    147.44 o 
  -7  13   7      246.62      251.59    247.99 o 
  -5  13   7      380.94      506.07    225.31 o 
  -3  13   7       32.95        8.53    186.06 o 
  -1  13   7       23.35       -0.91    200.35 o 
   1  13   7      188.07       75.30    203.38 o 
 -24   0   8      261.60      115.01    214.36 o 
 -22   0   8      159.75      154.55    187.15 o 
 -20   0   8      178.02      361.98    181.24 o 
 -18   0   8      426.90      401.51    150.18 o 
 -16   0   8     4669.47     4272.60    178.93 o 
 -14   0   8     3207.96     3517.48    418.20 o 
 -12   0   8     2205.36     1780.91     95.24 o 
 -10   0   8    11324.93    12212.70    210.40 o 
  -8   0   8      170.21       73.83     42.00 o 
  -6   0   8     2638.84     2504.36     82.25 o 
  -4   0   8     3524.89     3739.64     93.15 o 
  -2   0   8     4490.36     4363.19    122.17 o 
   0   0   8     9313.15    10384.96    224.21 o 
   2   0   8     5787.36     6300.49    203.45 o 
   4   0   8      140.42       59.89     90.92 o 
   6   0   8     1296.80     1059.48    236.70 o 
   8   0   8      977.30     1173.21    273.92 o 
  10   0   8      269.40       65.98    250.30 o 
 -23   1   8      110.04      162.35    149.67 o 
 -21   1   8      102.33      170.49    124.95 o 
 -19   1   8      312.05      308.38    110.92 o 
 -17   1   8      213.22      201.38     70.89 o 
 -15   1   8     2275.26     2302.80     88.75 o 
 -13   1   8     4727.44     5154.98    104.78 o 
 -11   1   8      223.92      236.57     43.29 o 
  -9   1   8     3052.41     3261.51     71.50 o 
  -7   1   8     2713.78     2427.30     76.89 o 
  -5   1   8     2566.25     2699.94     63.64 o 
  -3   1   8     2601.60     2262.58     55.84 o 
  -1   1   8     9040.49    10461.37    294.43 o 
   1   1   8      612.51      330.12     77.33 o 
   5   1   8       40.33       -3.42     91.08 o 
   7   1   8       11.27        2.10    150.68 o 
   9   1   8     1167.23     1374.94    213.09 o 
  11   1   8      254.36      237.49    205.74 o 
 -24   2   8       77.76        5.81    166.02 o 
 -22   2   8      178.53      312.52    148.08 o 
 -20   2   8        2.89       21.74    113.93 o 
 -18   2   8       11.01        6.30     92.94 o 
 -16   2   8     1980.19     2040.51    106.34 o 
 -14   2   8      252.56      223.99     50.41 o 
 -12   2   8      388.87      255.97     46.54 o 
 -10   2   8    10746.65    11373.90    143.44 o 
  -8   2   8       88.14       68.68     33.46 o 
  -6   2   8      183.02      151.69     33.76 o 
  -4   2   8     2359.58     2249.09     58.30 o 
  -2   2   8     2244.53     2132.40     84.60 o 
   0   2   8     1863.17     1991.36    118.31 o 
   4   2   8      751.63      738.86     96.42 o 
   6   2   8        2.38      -26.55    145.51 o 
   8   2   8      164.90      172.27    163.12 o 
  10   2   8      181.23       82.93    196.80 o 
 -23   3   8       14.37       38.40    149.76 o 
 -21   3   8        0.94       15.16    126.74 o 
 -19   3   8      240.98      194.48    106.57 o 
 -17   3   8      117.31       17.32     71.40 o 
 -15   3   8       19.32       19.22     51.95 o 
 -13   3   8     2331.15     2492.49    123.65 o 
 -11   3   8       65.51       22.30     42.28 o 
  -9   3   8     3283.25     3300.69    120.80 o 
  -7   3   8     2651.52     2430.06     73.84 o 
  -5   3   8        0.90       -0.49     32.22 o 
  -3   3   8     2818.85     2966.36     89.04 o 
  -1   3   8      146.96      154.63     53.27 o 
   1   3   8     1261.79     1199.75     77.11 o 
   3   3   8      816.32      857.40    107.90 o 
   5   3   8      214.98       19.28    142.27 o 
   7   3   8       19.01      -21.11    158.56 o 
   9   3   8      390.30      324.50    199.81 o 
  11   3   8      154.08      216.03    217.14 o 
 -22   4   8        1.48       16.13    129.22 o 
 -20   4   8       13.38        7.62    118.66 o 
 -18   4   8       57.28       19.14    100.34 o 
 -16   4   8        0.69       -5.95     66.54 o 
 -14   4   8      173.73      166.82     55.45 o 
 -12   4   8       80.18       32.48     44.57 o 
 -10   4   8        5.62       -3.94     47.31 o 
  -8   4   8      338.79      278.00     47.13 o 
  -6   4   8     1729.05     1943.69     60.64 o 
  -4   4   8     1249.41     1138.52     82.15 o 
  -2   4   8     1746.58     1663.85    231.84 o 
   0   4   8     1011.14     1021.44     95.49 o 
   2   4   8     2107.07     2097.87    149.29 o 
   4   4   8      209.33      222.45    134.42 o 
   6   4   8     1320.57     1249.88    190.85 o 
   8   4   8      247.27      160.14    184.73 o 
  10   4   8       11.48      -22.86    209.10 o 
 -23   5   8        1.25      -32.99    146.11 o 
 -21   5   8      135.84       89.91    132.51 o 
 -19   5   8       23.41       20.08    114.70 o 
 -17   5   8        1.39       23.00     97.37 o 
 -15   5   8      406.72      313.60     99.54 o 
 -13   5   8       45.24       43.49     49.28 o 
 -11   5   8     1121.34     1008.51     75.70 o 
  -9   5   8     1545.60     1722.26     81.34 o 
  -7   5   8      205.68      180.32     45.74 o 
  -5   5   8     2439.20     2339.96     83.21 o 
  -3   5   8      387.73      329.53     57.38 o 
  -1   5   8     1233.60     1202.61     75.96 o 
   1   5   8     1190.10     1234.88    126.42 o 
   3   5   8        1.57        0.62     89.60 o 
   5   5   8     1266.54     1152.32    170.78 o 
   7   5   8       42.38       38.23    160.74 o 
   9   5   8       55.90       -2.24    187.12 o 
 -22   6   8        6.24        5.45    147.79 o 
 -20   6   8      222.29      153.84    126.55 o 
 -18   6   8      424.15      384.69    116.72 o 
 -16   6   8        0.73        7.53     99.18 o 
 -14   6   8      785.50      865.43    194.59 o 
 -12   6   8     1383.40     1523.93    134.82 o 
 -10   6   8      810.24      763.04    126.18 o 
  -8   6   8     3441.56     3465.38    230.14 o 
  -6   6   8      450.00      481.67     58.63 o 
  -4   6   8      355.48      396.04     62.05 o 
  -2   6   8     1635.29     1719.47     87.21 o 
   0   6   8      259.76      192.78     64.92 o 
   2   6   8      384.24      224.46     75.62 o 
   4   6   8      409.73      216.08    136.16 o 
   6   6   8        6.15      -32.04    161.31 o 
   8   6   8        3.99       37.35    169.82 o 
 -21   7   8       54.90      -39.83    146.62 o 
 -19   7   8       28.10      -18.69    129.32 o 
 -17   7   8       63.85       58.00    109.36 o 
 -15   7   8      403.57      369.29    108.33 o 
 -13   7   8      449.18      332.14     97.49 o 
 -11   7   8      609.29      668.30    141.20 o 
  -9   7   8      527.79      382.42     80.78 o 
  -7   7   8       28.71       21.47     59.92 o 
  -5   7   8      633.68      788.21     87.46 o 
  -3   7   8     1484.76     1557.36     85.24 o 
  -1   7   8       96.45       29.79     61.16 o 
   1   7   8     1082.31     1225.93    122.09 o 
   3   7   8      524.82      526.16    118.22 o 
   5   7   8      202.53      138.01    118.83 o 
   7   7   8      276.54      164.76    187.43 o 
   9   7   8        8.79      -40.18    191.03 o 
 -20   8   8        1.63       17.25    134.95 o 
 -18   8   8        2.38      -12.16    119.36 o 
 -16   8   8        8.63      -11.41    109.68 o 
 -14   8   8      927.81     1084.67    126.68 o 
 -12   8   8     1328.35     1391.22    125.73 o 
 -10   8   8       79.55       29.00     81.66 o 
  -8   8   8      258.86      178.34     94.63 o 
  -6   8   8       12.73       10.43     80.43 o 
  -4   8   8      583.57      604.32    108.92 o 
  -2   8   8     1681.22     1752.85     98.68 o 
   0   8   8      528.32      718.76     85.57 o 
   2   8   8      503.57      299.67    115.29 o 
   4   8   8      110.52      168.49    120.66 o 
   6   8   8      146.23      149.13    182.99 o 
   8   8   8      333.51      145.12    207.81 o 
 -19   9   8       36.27        4.33    147.92 o 
 -17   9   8       22.25        4.19    130.85 o 
 -15   9   8      391.11      349.40    126.78 o 
 -13   9   8      500.70      356.45    147.10 o 
 -11   9   8      297.04      280.72    102.29 o 
  -9   9   8        7.72       26.17    100.65 o 
  -7   9   8     1027.18      947.49    263.91 o 
  -5   9   8      254.33      185.14    142.88 o 
  -3   9   8     2619.34     2595.74    193.07 o 
  -1   9   8      487.33      373.16    148.22 o 
   1   9   8      379.20      426.52    113.96 o 
   3   9   8       50.54       86.91    127.60 o 
   5   9   8        3.36       38.55    137.77 o 
   7   9   8      347.69      219.21    203.02 o 
 -18  10   8       13.05       10.98     95.36 o 
 -16  10   8       53.61       84.91     98.39 o 
 -14  10   8       97.56       36.48    105.12 o 
 -12  10   8     1015.65      827.16    346.83 o 
 -10  10   8      351.42      298.80    119.31 o 
  -8  10   8       46.79        4.36    175.60 o 
  -6  10   8      749.34      778.12    246.19 o 
  -4  10   8      328.68      304.41    148.45 o 
  -2  10   8     1980.16     1781.12    230.53 o 
   0  10   8      674.14      863.31    269.43 o 
   2  10   8       11.23       -7.73    125.45 o 
   4  10   8      178.77      176.13    154.04 o 
 -15  11   8      153.17       86.64    110.51 o 
 -13  11   8       27.72       39.99    121.78 o 
 -11  11   8       37.48       15.25    123.24 o 
  -9  11   8      805.50      895.95    221.04 o 
  -7  11   8      294.28      291.50    167.40 o 
  -5  11   8      119.88      132.70    173.74 o 
  -3  11   8      232.76      160.52    162.14 o 
  -1  11   8      196.59      203.81    167.24 o 
   1  11   8      104.07      172.88    186.21 o 
   3  11   8      109.91       58.06    191.17 o 
 -14  12   8        1.74      -19.20    136.10 o 
 -12  12   8      100.42        9.00    142.36 o 
 -10  12   8        0.80       16.43    202.30 o 
  -8  12   8       31.99       44.67    202.04 o 
  -6  12   8      175.77      215.13    190.94 o 
  -4  12   8       40.25       -0.24    182.35 o 
  -2  12   8       10.23       55.63    179.76 o 
   0  12   8       92.00      106.85    197.53 o 
   2  12   8       21.84       32.47    212.21 o 
 -11  13   8        0.01       11.30    260.83 o 
  -9  13   8       15.95       73.94    231.82 o 
  -7  13   8       24.29       -1.73    217.75 o 
  -5  13   8       40.58       30.79    219.66 o 
  -3  13   8        0.08      -13.49    194.02 o 
 -23   1   9        2.78      -10.77    136.60 o 
 -21   1   9       97.56       72.19    123.59 o 
 -19   1   9      621.10      682.24    163.02 o 
 -17   1   9       17.59       26.62     68.31 o 
 -15   1   9      301.51      213.55     51.15 o 
 -13   1   9      433.77      397.59     52.92 o 
 -11   1   9     1690.27     1629.20     67.83 o 
  -9   1   9      973.02     1044.36     52.21 o 
  -7   1   9       44.00       74.72     33.89 o 
  -5   1   9      800.99      939.72     45.77 o 
  -3   1   9        1.95        3.45     41.48 o 
  -1   1   9      236.01      100.79     54.53 o 
   1   1   9      560.04      574.06     89.83 o 
   3   1   9      652.93      515.32    252.85 o 
   5   1   9        0.86       -7.60     95.22 o 
   7   1   9        1.92      -15.73    159.69 o 
   9   1   9       73.12       10.48    203.49 o 
 -24   2   9       80.33      161.76    153.94 o 
 -22   2   9      125.40      102.33    134.66 o 
 -20   2   9      423.87      270.14    129.03 o 
 -18   2   9      447.49      509.62     86.26 o 
 -16   2   9      568.16      587.71     64.34 o 
 -14   2   9     1217.99     1260.12     70.29 o 
 -12   2   9      364.08      376.43     52.42 o 
 -10   2   9        5.93        2.41     38.04 o 
  -8   2   9       42.14       20.73     36.79 o 
  -6   2   9     1683.46     1843.86     66.86 o 
  -4   2   9      931.46      889.40     62.55 o 
  -2   2   9      557.12      715.75     65.36 o 
   0   2   9       44.81       14.36     69.21 o 
   2   2   9      347.09      189.53     84.28 o 
   4   2   9       72.86       31.43    136.38 o 
   6   2   9      107.06      122.48    157.29 o 
   8   2   9      249.78      334.21    199.07 o 
  10   2   9       85.96      140.28    230.97 o 
 -23   3   9      114.83       87.83    143.38 o 
 -21   3   9      168.66      138.32    119.97 o 
 -19   3   9      503.51      369.91    115.86 o 
 -17   3   9      215.48      180.12     76.55 o 
 -15   3   9      857.62      976.69     68.81 o 
 -13   3   9     2340.92     2472.46    145.51 o 
 -11   3   9      455.06      487.91     49.56 o 
  -9   3   9     1921.56     2078.61     68.30 o 
  -7   3   9     2065.32     1825.44     82.37 o 
  -5   3   9        5.91        9.24     47.67 o 
  -3   3   9     2541.06     2495.20    136.84 o 
  -1   3   9     2092.64     2246.47    101.97 o 
   1   3   9        3.04       15.01     78.34 o 
   3   3   9     1005.09      793.30    106.28 o 
   5   3   9      218.82      268.86    158.83 o 
   7   3   9       39.49       45.65    177.76 o 
   9   3   9      503.68      387.76    210.64 o 
 -22   4   9       80.55       17.97    138.90 o 
 -20   4   9      255.07      196.97    117.77 o 
 -18   4   9      477.94      523.96    117.56 o 
 -16   4   9      665.21      718.00     85.92 o 
 -14   4   9      499.78      563.62     62.36 o 
 -12   4   9     1268.94     1282.90     95.16 o 
 -10   4   9     3726.69     4017.55    116.76 o 
  -8   4   9     1726.13     1729.30     73.17 o 
  -6   4   9     1937.64     2082.44    154.86 o 
  -4   4   9     2808.95     2918.62    126.52 o 
  -2   4   9       18.79       34.15     56.22 o 
   0   4   9      744.12      746.69     74.99 o 
   2   4   9     5561.59     5692.17    281.39 o 
   4   4   9      270.90      239.34    149.49 o 
   6   4   9      114.20      110.04    169.29 o 
   8   4   9      305.37      344.31    196.47 o 
 -23   5   9        0.32      -14.20    148.47 o 
 -21   5   9       13.78        9.07    139.50 o 
 -19   5   9      657.16      454.71    122.00 o 
 -17   5   9      486.76      347.39    111.55 o 
 -15   5   9       42.11       49.45     68.95 o 
 -13   5   9      576.06      612.67     63.71 o 
 -11   5   9        2.07       -1.12     56.58 o 
  -9   5   9     1116.18     1220.65     80.48 o 
  -7   5   9     8355.12     7863.81    436.28 o 
  -5   5   9       10.07       35.33     55.28 o 
  -3   5   9     1052.09     1003.62     74.82 o 
  -1   5   9     1343.86     1558.29    137.32 o 
   1   5   9       35.59       20.12     70.86 o 
   3   5   9     2246.14     2342.05    201.29 o 
   5   5   9      955.85     1087.82    198.99 o 
   7   5   9        5.02      -27.73    181.58 o 
   9   5   9       71.86      -28.14    198.34 o 
 -22   6   9       48.29       85.09    156.15 o 
 -20   6   9       30.96       51.50    127.39 o 
 -18   6   9      331.53      287.97    119.29 o 
 -16   6   9     1236.39     1199.61    126.86 o 
 -14   6   9        0.99        2.61     59.32 o 
 -12   6   9      148.09      188.03     68.88 o 
 -10   6   9      410.54      409.67     67.21 o 
  -8   6   9     1373.37     1542.91     84.56 o 
  -6   6   9     1799.22     1944.27    106.67 o 
  -4   6   9     1448.48     1247.18    131.14 o 
  -2   6   9      548.40      568.41     76.18 o 
   0   6   9        3.90       10.22     68.78 o 
   2   6   9      969.93     1049.47    122.59 o 
   4   6   9      651.45      312.84    168.88 o 
   6   6   9      186.51       62.91    171.25 o 
   8   6   9       25.75       31.06    215.23 o 
 -21   7   9       10.03       35.64    137.92 o 
 -19   7   9       85.78       67.19    128.52 o 
 -17   7   9       54.61        2.41    111.00 o 
 -15   7   9      239.49       72.68    101.03 o 
 -13   7   9      526.03      438.63     83.36 o 
 -11   7   9        7.77      -14.06     63.12 o 
  -9   7   9        1.92       -6.56     58.08 o 
  -7   7   9     2690.07     2557.26    238.18 o 
  -5   7   9      597.93      629.91     91.99 o 
  -3   7   9      313.61      245.67     68.77 o 
  -1   7   9      519.94      611.79     80.81 o 
   1   7   9      252.85      103.70     77.91 o 
   3   7   9      438.53      389.88    196.90 o 
   5   7   9      299.52      300.59    185.39 o 
   7   7   9        7.91       15.26    188.76 o 
 -20   8   9        1.17      -14.51    138.77 o 
 -18   8   9       38.67       -4.46    124.80 o 
 -16   8   9       99.93       27.68    119.72 o 
 -14   8   9       93.31       71.58    106.02 o 
 -12   8   9       19.10       -8.67     96.88 o 
 -10   8   9     1216.60     1253.08    111.28 o 
  -8   8   9       25.72      -11.87     84.16 o 
  -6   8   9      146.57       71.02     85.72 o 
  -4   8   9     1646.37     1689.62    116.97 o 
  -2   8   9      385.45      322.16     82.70 o 
   0   8   9      275.78      297.18     85.79 o 
   2   8   9     1331.29     1382.16    149.01 o 
   4   8   9        2.55      -19.17    162.69 o 
   6   8   9       13.74       10.20    188.06 o 
 -19   9   9        5.39      -26.44    135.19 o 
 -17   9   9       38.64       30.98    134.63 o 
 -15   9   9      129.02       65.94    127.07 o 
 -13   9   9      104.69       58.38     91.47 o 
 -11   9   9       41.93        6.00     94.35 o 
  -9   9   9       72.69       54.81    151.90 o 
  -7   9   9      485.15      414.09    149.31 o 
  -5   9   9        7.60       43.47     96.85 o 
  -3   9   9      460.32      581.04    102.47 o 
  -1   9   9       72.68      105.27     84.85 o 
   1   9   9      111.36       73.79    123.23 o 
   3   9   9       66.88       44.22    137.02 o 
   5   9   9       99.61       96.18    192.08 o 
 -18  10   9      124.74       68.14    105.03 o 
 -16  10   9        8.46       -1.37    100.29 o 
 -14  10   9       55.61       14.83    103.88 o 
 -12  10   9      379.35      345.64    117.15 o 
 -10  10   9       10.31       50.57    184.07 o 
  -8  10   9       26.41       57.52    154.04 o 
  -6  10   9       90.25       80.83    165.32 o 
  -4  10   9       84.04       25.04    161.85 o 
  -2  10   9      589.15      554.55    287.65 o 
   0  10   9       46.97        1.05    167.07 o 
   2  10   9       17.46       38.01    142.51 o 
   4  10   9        1.85       10.64    153.12 o 
 -15  11   9      146.10       84.58    122.31 o 
 -13  11   9       18.84        1.95    119.74 o 
 -11  11   9       49.62      -10.78    202.81 o 
  -9  11   9      470.94      527.99    194.59 o 
  -7  11   9        1.94       -3.28    182.60 o 
  -5  11   9       96.05       90.00    170.98 o 
  -3  11   9      364.77      368.65    217.06 o 
  -1  11   9      158.00      112.37    184.18 o 
   1  11   9       85.17       63.90    197.03 o 
 -12  12   9       35.81       21.05    228.22 o 
 -10  12   9        7.26      -17.71    235.67 o 
  -8  12   9      458.04      481.24    223.29 o 
  -6  12   9      463.50      884.20    234.77 o 
  -4  12   9       35.10       63.37    205.84 o 
  -2  12   9      190.77      140.74    201.32 o 
  -7  13   9      139.75      198.22    238.15 o 
 -24   0  10       80.48       12.58    212.56 o 
 -22   0  10       53.17        7.70    180.99 o 
 -20   0  10      520.34      668.50    177.91 o 
 -18   0  10      443.74      446.08    101.21 o 
 -16   0  10      528.82      547.45     91.15 o 
 -14   0  10     3937.61     4481.37    156.36 o 
 -12   0  10       45.32       37.60     64.58 o 
 -10   0  10      103.93       44.11     63.61 o 
  -8   0  10     1642.22     1591.69     98.84 o 
  -6   0  10     1216.82     1402.13     87.57 o 
  -4   0  10     7491.19     8442.15    226.17 o 
  -2   0  10       86.05      150.12     91.01 o 
   0   0  10     3993.64     4601.79    186.01 o 
   2   0  10        3.89        6.73    104.08 o 
   6   0  10     1030.70      608.68    260.06 o 
   8   0  10      176.36      111.93    295.23 o 
 -23   1  10      177.96       63.74    143.30 o 
 -21   1  10       21.99       12.41    120.53 o 
 -19   1  10      395.79      213.35    118.32 o 
 -17   1  10     1098.43     1033.10    153.33 o 
 -15   1  10       32.40        8.53     50.39 o 
 -13   1  10     1220.35     1211.00     97.93 o 
 -11   1  10      711.60      703.05    163.41 o 
  -9   1  10      690.45      551.99     53.08 o 
  -7   1  10     2513.18     2523.96     72.38 o 
  -5   1  10     2999.79     3382.63     87.48 o 
  -3   1  10      605.96      367.12     64.30 o 
  -1   1  10       86.41      185.26     68.77 o 
   1   1  10      371.20      212.30     76.63 o 
   3   1  10        5.85      -23.52     78.10 o 
   5   1  10     3385.57     3537.93    301.13 o 
   7   1  10      306.21      199.09    200.59 o 
 -24   2  10       22.42       38.92    161.95 o 
 -22   2  10      195.67      172.53    146.76 o 
 -20   2  10      234.16      141.30    124.66 o 
 -18   2  10       98.04       88.45     80.60 o 
 -16   2  10      185.77      101.85     59.47 o 
 -14   2  10      546.11      631.63     63.13 o 
 -12   2  10      215.39      149.04     50.79 o 
 -10   2  10      786.83      833.15     60.81 o 
  -8   2  10     1846.33     1688.95     90.80 o 
  -6   2  10      170.70      152.54     47.21 o 
  -4   2  10     1481.27     1575.84     80.27 o 
  -2   2  10     4940.52     5202.98    232.30 o 
   0   2  10      146.31       39.12     86.03 o 
   2   2  10     1529.53     1826.02    134.45 o 
   4   2  10     1026.96     1158.68    196.38 o 
   6   2  10      327.22      295.04    188.75 o 
   8   2  10      344.57      343.94    220.85 o 
 -23   3  10        4.82       -0.46    141.06 o 
 -21   3  10      139.03      164.54    130.83 o 
 -19   3  10       79.06       78.47     83.90 o 
 -17   3  10       67.69       29.60     74.12 o 
 -15   3  10       96.15       52.27     56.91 o 
 -13   3  10      161.16      162.54     52.81 o 
 -11   3  10     2316.06     2522.61    161.48 o 
  -9   3  10      513.42      426.05     50.59 o 
  -7   3  10     1122.10      635.90    262.31 o 
  -5   3  10     2713.48     2758.17    153.25 o 
  -3   3  10       40.96       52.33     70.66 o 
  -1   3  10     2033.03     2473.32    129.31 o 
   1   3  10     1540.76     1419.20    120.69 o 
   3   3  10       17.63      -34.33    156.51 o 
   5   3  10      516.99      345.75    180.53 o 
   7   3  10       58.78       26.25    193.92 o 
 -22   4  10        0.01      -19.70    129.59 o 
 -20   4  10      225.64      198.98    122.20 o 
 -18   4  10       46.98       31.66     83.63 o 
 -16   4  10        3.78        6.72     61.37 o 
 -14   4  10      215.18      217.67     59.66 o 
 -12   4  10       19.97        8.02     48.46 o 
 -10   4  10      365.01      383.90     57.51 o 
  -8   4  10      260.10      186.70     64.53 o 
  -6   4  10      102.19       41.19     67.34 o 
  -4   4  10      248.10      323.36     66.13 o 
  -2   4  10      811.29      855.62     94.96 o 
   0   4  10      238.11      299.39     89.96 o 
   2   4  10        2.22       27.35     97.55 o 
   4   4  10       12.44       23.40    151.05 o 
   6   4  10       10.24       36.74    188.23 o 
 -23   5  10        0.48       14.27    153.71 o 
 -21   5  10        0.04        1.29    131.19 o 
 -19   5  10       15.34        0.31    117.18 o 
 -17   5  10       18.74       24.08     79.64 o 
 -15   5  10       35.28       40.14     62.65 o 
 -13   5  10      230.31      229.80     59.11 o 
 -11   5  10      497.52      421.69     64.44 o 
  -9   5  10       24.24        7.14     66.28 o 
  -7   5  10       17.92        2.37     64.54 o 
  -5   5  10       35.45        9.43     66.14 o 
  -3   5  10        8.46       -3.13     62.76 o 
  -1   5  10       29.69       21.41     78.58 o 
   1   5  10      347.31      145.44     99.73 o 
   3   5  10      588.10      430.70    198.83 o 
   5   5  10        0.01      -14.63    181.77 o 
   7   5  10        9.59       -2.79    192.14 o 
 -22   6  10       13.90      -11.34    147.40 o 
 -20   6  10        6.27      -22.49    122.49 o 
 -18   6  10      208.60      116.46    120.15 o 
 -16   6  10       64.77       -0.74     81.56 o 
 -14   6  10      416.08      402.89     70.93 o 
 -12   6  10       79.31       25.79     67.73 o 
 -10   6  10       61.71       25.78     70.17 o 
  -8   6  10      142.93      228.44     81.55 o 
  -6   6  10     1720.77     1725.95    106.03 o 
  -4   6  10      356.86      246.32     82.93 o 
  -2   6  10       71.49       -0.11     69.56 o 
   0   6  10      292.61      408.06     98.72 o 
   2   6  10        1.69        6.53    153.41 o 
   4   6  10      325.28      391.32    174.89 o 
   6   6  10       73.69       87.96    199.83 o 
 -21   7  10       84.59       36.19    149.12 o 
 -19   7  10      181.59      148.58    140.72 o 
 -17   7  10      194.22      114.00    118.80 o 
 -15   7  10      326.30      489.94    122.56 o 
 -13   7  10       76.97       56.06     80.16 o 
 -11   7  10       85.33       73.71     86.51 o 
  -9   7  10      898.20      842.55    101.20 o 
  -7   7  10     3889.20     3654.35    150.02 o 
  -5   7  10       32.98        4.79     79.27 o 
  -3   7  10      151.30      186.28     84.96 o 
  -1   7  10      353.35      433.40     85.81 o 
   1   7  10      354.78      330.83    163.67 o 
   3   7  10      201.57      235.65    185.03 o 
   5   7  10      276.90      258.30    212.82 o 
 -20   8  10      112.56       68.78    137.62 o 
 -18   8  10      210.03      177.51    141.86 o 
 -16   8  10      704.37      578.00    250.43 o 
 -14   8  10      611.88      692.78    119.55 o 
 -12   8  10      687.99      575.71    245.88 o 
 -10   8  10     1166.41     1370.01    125.17 o 
  -8   8  10      662.76      646.51    107.12 o 
  -6   8  10     2421.07     2844.27    143.80 o 
  -4   8  10      795.09      759.52    113.29 o 
  -2   8  10      156.22      154.02     96.02 o 
   0   8  10      333.23      558.27    132.09 o 
   2   8  10       35.67       21.15    176.31 o 
   4   8  10      103.42       63.24    202.01 o 
 -19   9  10      189.69      102.23    142.95 o 
 -17   9  10      106.95       39.13    135.91 o 
 -15   9  10      144.27      178.99    127.42 o 
 -13   9  10     1163.08      926.95    119.56 o 
 -11   9  10      395.43      240.36    167.88 o 
  -9   9  10      227.79      231.95    106.43 o 
  -7   9  10      766.47      749.83    114.72 o 
  -5   9  10      556.19      645.77    116.36 o 
  -3   9  10      766.19      828.36    174.40 o 
  -1   9  10      499.74      507.14    129.10 o 
   1   9  10      270.16      260.47    147.03 o 
   3   9  10       99.78       31.52    194.94 o 
 -16  10  10      224.27      109.63    103.91 o 
 -14  10  10       10.63       44.08    107.80 o 
 -12  10  10       59.24      192.03    196.90 o 
 -10  10  10      408.08      464.09    298.57 o 
  -8  10  10       74.28       59.92    173.06 o 
  -6  10  10      209.03      218.79    168.28 o 
  -4  10  10      696.59      743.11    371.09 o 
  -2  10  10      422.72      295.02    177.58 o 
   0  10  10      266.39      348.94    179.13 o 
   2  10  10      155.83      274.38    164.98 o 
 -15  11  10       16.77        5.72    125.32 o 
 -13  11  10       43.56      -12.84    213.59 o 
 -11  11  10       13.94      -29.86    211.19 o 
  -9  11  10       49.42       66.97    198.41 o 
  -7  11  10      269.03      354.71    208.84 o 
  -5  11  10       83.91       85.56    180.62 o 
  -3  11  10      262.86      253.40    196.19 o 
  -1  11  10       53.94       48.26    192.41 o 
 -12  12  10        0.08      -16.94    231.56 o 
 -10  12  10      102.64       58.73    228.87 o 
  -8  12  10        1.04       35.73    204.20 o 
  -6  12  10       66.65       16.00    198.60 o 
  -4  12  10      171.26      192.79    213.41 o 
 -23   1  11        0.14       26.34    142.17 o 
 -21   1  11        2.16        4.84    130.86 o 
 -19   1  11        3.06        7.33     81.10 o 
 -17   1  11      256.79      266.31     68.39 o 
 -15   1  11      319.89      306.59     65.60 o 
 -13   1  11      290.05      295.72     60.61 o 
 -11   1  11      265.62      261.84     54.34 o 
  -9   1  11        3.84       23.77     48.78 o 
  -7   1  11      205.49      222.76     71.05 o 
  -5   1  11      581.11      602.74     74.19 o 
  -3   1  11      475.93      428.06     77.28 o 
  -1   1  11      585.54      629.03     86.61 o 
   1   1  11      392.00      456.57     91.67 o 
   3   1  11      114.62       60.17    111.96 o 
   5   1  11      185.02      113.29    175.80 o 
   7   1  11       48.04      -26.72    211.31 o 
 -24   2  11       15.09        2.57    157.39 o 
 -22   2  11       66.16       63.88    134.02 o 
 -20   2  11        0.87        1.62    118.01 o 
 -18   2  11       42.19       57.37     77.73 o 
 -16   2  11      277.36      250.99     62.67 o 
 -14   2  11      298.28      279.59     63.70 o 
 -12   2  11      347.09      338.49     59.70 o 
 -10   2  11      762.60      863.47    119.69 o 
  -8   2  11     1723.03     1579.69     97.38 o 
  -6   2  11       33.01        5.56     67.21 o 
  -4   2  11       76.89       32.21     63.85 o 
  -2   2  11     2634.64     2818.27    143.70 o 
   0   2  11      719.50      924.98     93.89 o 
   2   2  11      572.07      611.79     99.33 o 
   4   2  11      175.15      157.63    116.99 o 
   6   2  11      168.32      123.83    215.29 o 
 -23   3  11      202.94      244.71    148.22 o 
 -21   3  11       83.74       45.02    134.63 o 
 -19   3  11        6.25       13.52     87.04 o 
 -17   3  11        1.19       -4.34     67.43 o 
 -15   3  11      643.79      603.68     74.92 o 
 -13   3  11      116.41       93.22     56.37 o 
 -11   3  11     2099.26     2297.43     86.57 o 
  -9   3  11      122.25      148.78     61.21 o 
  -7   3  11      587.23      562.66     67.08 o 
  -5   3  11      196.32      197.40     96.97 o 
  -3   3  11      378.33      224.24     89.09 o 
  -1   3  11     2208.48     2245.36    133.69 o 
   1   3  11     2240.87     2760.57    154.39 o 
   3   3  11        1.39      -21.58    178.18 o 
   5   3  11      231.99      161.32    206.88 o 
 -22   4  11      240.16      241.09    146.86 o 
 -20   4  11      423.02      489.27    106.24 o 
 -18   4  11        0.93       23.46     82.27 o 
 -16   4  11      127.74       68.65     66.15 o 
 -14   4  11       13.67       -2.16     60.09 o 
 -12   4  11     1071.47      963.68     72.09 o 
 -10   4  11     3488.69     3884.89    164.74 o 
  -8   4  11      466.60      402.59     78.00 o 
  -6   4  11       34.43       29.37     73.71 o 
  -4   4  11       12.54       -6.26     95.62 o 
  -2   4  11      149.57      173.27     90.04 o 
   0   4  11     1767.76     1773.70    191.88 o 
   2   4  11      933.41      718.43    175.47 o 
   4   4  11      288.00      370.41    205.80 o 
   6   4  11       41.36       22.97    223.69 o 
 -21   5  11      180.79      124.21    136.66 o 
 -19   5  11      347.46      323.34    104.18 o 
 -17   5  11      242.49      336.03     91.51 o 
 -15   5  11       15.36       -1.22     63.93 o 
 -13   5  11      513.67      533.54     70.57 o 
 -11   5  11     4556.06     4407.80    151.83 o 
  -9   5  11      712.83      746.12     89.33 o 
  -7   5  11      347.42      415.58    100.44 o 
  -5   5  11     1516.86     1226.16    356.38 o 
  -3   5  11        1.91       -4.13    105.35 o 
  -1   5  11     1055.19     1153.38    116.15 o 
   1   5  11     1580.23     1496.02    198.50 o 
   3   5  11      162.24      159.18    182.06 o 
   5   5  11      316.69      323.56    215.63 o 
 -22   6  11       79.54      102.72    152.05 o 
 -20   6  11      185.01       75.84    136.99 o 
 -18   6  11      213.74      217.48     97.36 o 
 -16   6  11      673.02      626.21    100.57 o 
 -14   6  11     1602.23     1723.04     95.30 o 
 -12   6  11      613.93      822.49    168.21 o 
 -10   6  11     1173.15     1091.47    103.40 o 
  -8   6  11     1789.30     1662.39    116.48 o 
  -6   6  11        3.82       12.55     82.00 o 
  -4   6  11      648.77      635.77    277.04 o 
  -2   6  11     2238.11     2268.81    351.32 o 
   0   6  11       97.87       80.38    100.38 o 
   2   6  11      127.29       96.87    169.64 o 
   4   6  11      234.57      251.47    202.33 o 
 -21   7  11       23.70       21.98    148.13 o 
 -19   7  11       32.17        1.41    131.48 o 
 -17   7  11      269.54      220.52    125.62 o 
 -15   7  11      270.15      320.05     79.16 o 
 -13   7  11      438.66      308.07     99.57 o 
 -11   7  11     1360.28     1202.03    186.63 o 
  -9   7  11        3.09       -3.88     86.64 o 
  -7   7  11        8.50       13.60     80.81 o 
  -5   7  11      912.96      850.59    114.08 o 
  -3   7  11      189.82      153.61     95.65 o 
  -1   7  11      227.88      252.49    129.11 o 
   1   7  11      172.50      303.11    178.35 o 
   3   7  11       32.06      -14.00    190.41 o 
 -20   8  11       36.33       13.02    143.38 o 
 -18   8  11       11.60       27.28    130.32 o 
 -16   8  11        5.30        0.39    118.81 o 
 -14   8  11      131.93       52.73    121.64 o 
 -12   8  11       89.01      106.24    102.80 o 
 -10   8  11       13.02      -24.08     99.32 o 
  -8   8  11      254.95      154.59     93.39 o 
  -6   8  11       29.87       25.06     99.41 o 
  -4   8  11       14.52       -5.02    102.65 o 
  -2   8  11      298.84      241.70    113.02 o 
   0   8  11        0.52       10.01    311.40 o 
   2   8  11        2.11      -11.16    199.65 o 
 -17   9  11       62.78       78.70    142.84 o 
 -15   9  11       35.83      -51.60    216.67 o 
 -13   9  11      205.81      231.73    179.04 o 
 -11   9  11       33.97       13.92    115.87 o 
  -9   9  11       68.53       51.67    107.99 o 
  -7   9  11        1.14       -0.92    102.27 o 
  -5   9  11       75.11       43.08    107.12 o 
  -3   9  11       10.19      -12.86    110.86 o 
  -1   9  11       17.81      -33.64    177.95 o 
   1   9  11        0.57      -42.36    339.64 o 
 -16  10  11       14.03        3.34    218.21 o 
 -14  10  11        7.56       85.74    215.90 o 
 -12  10  11      413.15      353.30    243.37 o 
 -10  10  11       69.40      178.51    191.83 o 
  -8  10  11      189.26       71.03    167.24 o 
  -6  10  11      254.60      444.67    132.36 o 
  -4  10  11       77.15       13.85    117.47 o 
  -2  10  11       26.33       -1.98    192.51 o 
 -13  11  11      329.89      164.65    235.85 o 
 -11  11  11       24.39       11.21    206.48 o 
  -9  11  11       52.19       -1.61    210.08 o 
  -7  11  11      166.23      294.49    210.38 o 
  -5  11  11        7.60       61.24    196.90 o 
  -3  11  11       73.21       43.78    208.99 o 
 -24   0  12       10.28      -11.81    214.36 o 
 -22   0  12        2.19        3.08    192.28 o 
 -20   0  12        2.13       -6.16    168.67 o 
 -18   0  12      177.55      250.87    109.24 o 
 -16   0  12     1523.35     1875.18    134.55 o 
 -14   0  12      828.69     1000.52    108.51 o 
 -12   0  12     1170.40     1062.88    106.07 o 
 -10   0  12      144.29      274.95    131.95 o 
  -8   0  12      585.30      851.54    159.42 o 
  -6   0  12     9592.71    11284.64    375.84 o 
  -4   0  12     4807.52     4010.69    293.17 o 
  -2   0  12     2565.77     3039.66    180.39 o 
   0   0  12     1341.72     1347.97    165.12 o 
   2   0  12      572.58      621.01    154.06 o 
   4   0  12      778.09      949.61    308.32 o 
 -23   1  12       14.85        7.98    141.74 o 
 -21   1  12       14.30       -6.07    131.78 o 
 -19   1  12       15.58      -17.04     71.31 o 
 -17   1  12      445.60      376.35     70.35 o 
 -15   1  12     1331.48     1408.73     86.91 o 
 -13   1  12       25.31       -6.07     58.31 o 
 -11   1  12      713.72      730.29     80.54 o 
  -9   1  12      579.84      665.33    103.46 o 
  -7   1  12      548.09      576.09    150.69 o 
  -5   1  12     3171.10     3389.65    137.49 o 
  -3   1  12     1391.26     1607.77    105.63 o 
  -1   1  12      253.43      149.65     86.74 o 
   1   1  12     2172.62     2759.47    137.78 o 
   3   1  12      179.06      156.53    134.80 o 
   5   1  12       85.00       19.07    207.08 o 
 -22   2  12       28.04      -26.02    147.22 o 
 -20   2  12       58.26       34.35     90.82 o 
 -18   2  12      302.61      307.46     73.09 o 
 -16   2  12      112.62       59.93     65.44 o 
 -14   2  12      507.82      569.80     72.79 o 
 -12   2  12      380.94      409.77     66.60 o 
 -10   2  12      123.90       57.05     66.61 o 
  -8   2  12     2001.29     2049.02    128.07 o 
  -6   2  12      110.50       76.00     80.40 o 
  -4   2  12      837.71      880.65    103.89 o 
  -2   2  12       94.43      163.79     84.87 o 
   0   2  12     1140.08     1102.53    107.90 o 
   2   2  12      211.50      172.45    124.78 o 
   4   2  12      132.31      223.94    200.40 o 
 -23   3  12       60.55       74.07    152.70 o 
 -21   3  12      105.63      106.28    105.60 o 
 -19   3  12      136.64      212.61     96.36 o 
 -17   3  12      312.27      297.76     76.58 o 
 -15   3  12      299.20      237.65     70.16 o 
 -13   3  12       14.54       27.97     63.44 o 
 -11   3  12      503.61      572.56     79.48 o 
  -9   3  12     1222.03     1221.78     91.31 o 
  -7   3  12       58.32       12.65     70.11 o 
  -5   3  12       13.08      -14.27     75.42 o 
  -3   3  12      292.01      322.28    129.09 o 
  -1   3  12      147.22       38.14    104.00 o 
   1   3  12     1054.77     1323.47    143.03 o 
   3   3  12       68.73       68.07    193.87 o 
 -22   4  12        0.14        9.72    139.50 o 
 -20   4  12       12.02       -3.75     97.57 o 
 -18   4  12      413.81      351.85     90.92 o 
 -16   4  12      189.70      136.84     72.50 o 
 -14   4  12       13.71        0.01     63.35 o 
 -12   4  12      129.68      109.71     71.24 o 
 -10   4  12        5.38      -10.42     67.25 o 
  -8   4  12      740.21      577.09     93.20 o 
  -6   4  12      141.54       60.87    102.12 o 
  -4   4  12       62.25       91.41    116.28 o 
  -2   4  12       10.11        8.65    119.94 o 
   0   4  12        2.46       25.35    112.02 o 
   2   4  12        5.57      -11.44    185.46 o 
   4   4  12       70.30       53.09    219.36 o 
 -21   5  12       17.63        2.77    113.68 o 
 -19   5  12       23.96       30.97     98.63 o 
 -17   5  12       91.99       61.89     88.23 o 
 -15   5  12      113.58       75.88     68.80 o 
 -13   5  12      524.49      368.68     86.53 o 
 -11   5  12      778.51      712.12     95.18 o 
  -9   5  12      299.31      291.80     83.69 o 
  -7   5  12       52.84       17.44     84.39 o 
  -5   5  12        1.24       -2.81    112.65 o 
  -3   5  12      171.72       86.44    118.57 o 
  -1   5  12      351.28      325.90    131.97 o 
   1   5  12       79.68       38.99    177.17 o 
   3   5  12        5.47      -30.56    199.02 o 
 -20   6  12       41.40      -29.43    137.31 o 
 -18   6  12       42.42       29.56     97.44 o 
 -16   6  12      164.09      164.77     76.77 o 
 -14   6  12      136.71       61.03     83.10 o 
 -12   6  12      109.59      109.75    103.81 o 
 -10   6  12     1055.75     1062.38    112.65 o 
  -8   6  12        2.96       -5.78     88.45 o 
  -6   6  12      134.98       81.02     87.84 o 
  -4   6  12      882.44      958.97    142.04 o 
  -2   6  12      202.95      119.56    133.62 o 
   0   6  12      188.99       93.70    296.51 o 
   2   6  12      329.43      230.33    202.01 o 
 -19   7  12       23.26       59.73    141.95 o 
 -17   7  12      272.48      290.70    105.28 o 
 -15   7  12      182.53      192.79     93.13 o 
 -13   7  12       64.27        7.61    103.11 o 
 -11   7  12      102.30       33.34     90.47 o 
  -9   7  12      234.21      204.52     99.01 o 
  -7   7  12      140.87       93.14     93.16 o 
  -5   7  12      480.84      352.79    100.02 o 
  -3   7  12      700.06      755.98    153.60 o 
  -1   7  12      309.94       60.33    272.12 o 
   1   7  12      167.03      110.90    333.99 o 
 -18   8  12       17.13       21.24    142.30 o 
 -16   8  12      221.52      312.37    130.51 o 
 -14   8  12      209.56      110.17    124.04 o 
 -12   8  12       19.84       -3.69    103.51 o 
 -10   8  12      280.07      325.87    107.00 o 
  -8   8  12      162.75      225.77    106.69 o 
  -6   8  12      245.21      167.88    104.15 o 
  -4   8  12      754.52      821.20    138.86 o 
  -2   8  12      102.95      107.50    138.95 o 
   0   8  12      112.94      137.09    335.28 o 
 -17   9  12      184.83      131.18    219.24 o 
 -15   9  12       48.23       77.27    212.82 o 
 -13   9  12      134.94      180.36    130.12 o 
 -11   9  12      445.27      514.10    122.74 o 
  -9   9  12       23.98       32.72    115.73 o 
  -7   9  12      259.99      294.12    116.21 o 
  -5   9  12      168.59      126.24    117.25 o 
  -3   9  12        5.15       42.18    156.81 o 
  -1   9  12       95.66       52.37    325.01 o 
 -14  10  12      291.66      416.01    220.55 o 
 -12  10  12       73.85      123.94    190.94 o 
 -10  10  12      168.37       35.87    200.81 o 
  -8  10  12      352.34      391.62    140.16 o 
  -6  10  12       32.01       15.92    124.50 o 
  -4  10  12        1.82        6.68    132.60 o 
  -9  11  12        9.72      -68.02    219.03 o 
 -23   1  13       26.67       -6.33    147.85 o 
 -21   1  13      115.86        9.18    138.47 o 
 -19   1  13       90.08      107.58     79.17 o 
 -17   1  13      163.51      140.92     72.89 o 
 -15   1  13      226.32      196.18     73.36 o 
 -13   1  13       70.99       21.51     74.66 o 
 -11   1  13       99.68      190.49     94.36 o 
  -9   1  13      125.77      109.59    102.55 o 
  -7   1  13       51.98       -8.83     91.84 o 
  -5   1  13     1865.83     1360.11    132.31 o 
  -3   1  13      287.93      332.95    106.56 o 
  -1   1  13      208.42      129.25     95.45 o 
   1   1  13       13.75       -2.90    105.41 o 
   3   1  13      121.25       90.23    205.63 o 
 -22   2  13       24.98       43.01    156.80 o 
 -20   2  13        2.93       -7.03     98.01 o 
 -18   2  13       77.11       46.53     74.71 o 
 -16   2  13      966.60      895.99     89.06 o 
 -14   2  13      810.30      821.17     98.11 o 
 -12   2  13       11.74        5.57     72.34 o 
 -10   2  13      178.96      340.88     99.78 o 
  -8   2  13      303.97      234.62     96.39 o 
  -6   2  13     1320.91     1262.97    126.07 o 
  -4   2  13     1953.01     2087.06    135.16 o 
  -2   2  13      265.03      390.36    105.28 o 
   0   2  13       15.39        5.61     97.84 o 
   2   2  13       57.97       97.18    140.20 o 
 -23   3  13       41.18        3.39    155.36 o 
 -21   3  13      151.33      147.20    109.52 o 
 -19   3  13      212.10      220.59    103.96 o 
 -17   3  13      539.36      628.87     88.70 o 
 -15   3  13     1705.48     1690.99    176.02 o 
 -13   3  13      367.38      387.42     84.56 o 
 -11   3  13      239.89      214.37     92.70 o 
  -9   3  13     1462.18     1406.20    127.94 o 
  -7   3  13      635.12      593.70    111.91 o 
  -5   3  13     1835.49     1735.11    124.57 o 
  -3   3  13     1965.43     2127.65    138.76 o 
  -1   3  13      158.73      157.19    111.07 o 
   1   3  13      378.06      278.73    131.63 o 
 -22   4  13      158.82      158.70    116.51 o 
 -20   4  13      485.01      470.80    110.61 o 
 -18   4  13      497.68      373.48     98.45 o 
 -16   4  13      454.47      488.87     82.46 o 
 -14   4  13     1079.85     1178.25    104.46 o 
 -12   4  13      894.06      997.02    148.63 o 
 -10   4  13      142.31       68.26     76.81 o 
  -8   4  13      757.27      918.80    114.09 o 
  -6   4  13     1501.59     1191.51    176.88 o 
  -4   4  13      951.39      926.81    154.35 o 
  -2   4  13      727.28      846.30    147.49 o 
   0   4  13      323.05      357.61    294.46 o 
   2   4  13      134.35      115.43    226.17 o 
 -21   5  13       94.41       58.80    117.22 o 
 -19   5  13       39.52        9.51     98.25 o 
 -17   5  13      220.71      164.18     82.91 o 
 -15   5  13      518.61      504.06     99.81 o 
 -13   5  13      175.65      176.28     85.29 o 
 -11   5  13       94.54      107.28     79.75 o 
  -9   5  13      186.38       79.98    102.23 o 
  -7   5  13        8.43       -4.06    117.85 o 
  -5   5  13      640.10      601.03    198.96 o 
  -3   5  13     1279.49     1139.31    159.35 o 
  -1   5  13        3.34       31.00    150.90 o 
   1   5  13      150.08       57.51    315.00 o 
 -20   6  13        0.66      -20.58    112.79 o 
 -18   6  13        3.11       -2.99    102.12 o 
 -16   6  13       61.26       41.21     94.73 o 
 -14   6  13      471.92      402.23     91.62 o 
 -12   6  13      160.13      151.81     90.75 o 
 -10   6  13      146.59      128.64    109.32 o 
  -8   6  13       30.76       50.84     97.14 o 
  -6   6  13      188.06      160.35    118.96 o 
  -4   6  13      319.25      278.69    140.03 o 
  -2   6  13      164.14      200.68    155.30 o 
   0   6  13       57.32       -0.51    313.46 o 
 -19   7  13        7.18        5.22    113.26 o 
 -17   7  13        3.06       47.35    130.63 o 
 -15   7  13      239.24      183.68    103.17 o 
 -13   7  13      183.46       95.86    113.44 o 
 -11   7  13       27.88       31.63    106.94 o 
  -9   7  13       10.74       42.03    101.92 o 
  -7   7  13        5.49        3.96    101.28 o 
  -5   7  13      212.38      152.83    125.89 o 
  -3   7  13      228.85      249.80    159.73 o 
  -1   7  13       23.50      -41.33    330.14 o 
 -18   8  13        8.49       15.66    238.75 o 
 -16   8  13        1.52      -13.09    135.56 o 
 -14   8  13       52.82       22.97    127.30 o 
 -12   8  13      293.11      142.81    123.84 o 
 -10   8  13        9.10       36.10    109.27 o 
  -8   8  13       55.80       10.57    110.54 o 
  -6   8  13       74.58       -6.98    125.24 o 
  -4   8  13        0.09       -4.00    145.91 o 
  -2   8  13       41.49       91.91    317.82 o 
 -15   9  13       22.77       -1.71    135.02 o 
 -13   9  13        0.01      -19.09    133.85 o 
 -11   9  13        1.36       37.15    120.00 o 
  -9   9  13        5.67      -53.76    118.84 o 
  -7   9  13       65.37       40.84    127.99 o 
  -5   9  13       10.44       37.04    144.25 o 
 -12  10  13       23.40       -6.20    200.41 o 
 -10  10  13       41.59       23.40    133.57 o 
 -22   0  14      192.67      196.90    238.75 o 
 -20   0  14      478.29      522.35    133.10 o 
 -18   0  14      697.02      625.37    134.84 o 
 -16   0  14      283.16      386.19    110.96 o 
 -14   0  14      274.64      320.39    163.27 o 
 -12   0  14      781.63      916.75    177.39 o 
 -10   0  14      621.74      603.29    165.84 o 
  -8   0  14       72.86       46.47    159.68 o 
  -6   0  14      172.28      423.59    187.41 o 
  -4   0  14      731.54      925.48    217.19 o 
  -2   0  14      168.81      210.68    161.38 o 
   0   0  14      297.04      331.30    178.60 o 
 -23   1  14       56.52       32.88    157.52 o 
 -21   1  14      444.54      308.77    114.00 o 
 -19   1  14      788.69      953.35     97.95 o 
 -17   1  14       39.01       26.36     76.04 o 
 -15   1  14      204.16      223.48     88.48 o 
 -13   1  14      458.25      360.69    130.80 o 
 -11   1  14      267.48      391.92    111.16 o 
  -9   1  14     2007.90     1763.25    253.51 o 
  -7   1  14      340.38      250.75    123.30 o 
  -5   1  14        1.94       -0.54    123.23 o 
  -3   1  14      828.29     1064.62    136.92 o 
  -1   1  14      199.00      123.33    114.82 o 
   1   1  14      107.12      162.47    159.09 o 
 -22   2  14      300.50      267.51    169.55 o 
 -20   2  14      586.87      566.70    110.28 o 
 -18   2  14       98.98      117.17     84.90 o 
 -16   2  14        1.44        8.49     90.47 o 
 -14   2  14       97.40       67.36     85.70 o 
 -12   2  14      835.75      809.88    136.96 o 
 -10   2  14     2256.00     1997.40    152.14 o 
  -8   2  14     1846.85     1560.09    205.89 o 
  -6   2  14      203.70      263.50    170.85 o 
  -4   2  14      136.33       52.26    101.56 o 
  -2   2  14      190.64      169.75    116.95 o 
   0   2  14      358.69      403.87    172.08 o 
 -21   3  14      173.10      184.74    115.16 o 
 -19   3  14      135.74       83.03     87.31 o 
 -17   3  14       31.01        0.39     89.24 o 
 -15   3  14      104.69        8.70     86.85 o 
 -13   3  14      235.39      165.81     88.06 o 
 -11   3  14      935.66      991.72    125.43 o 
  -9   3  14      540.26      385.42    122.08 o 
  -7   3  14      316.22      278.09    118.44 o 
  -5   3  14        1.45        4.76     94.50 o 
  -3   3  14      237.68      397.28    120.02 o 
  -1   3  14       41.15       -7.51    120.82 o 
 -20   4  14       40.67       -6.00    111.82 o 
 -18   4  14        0.62       27.50     98.63 o 
 -16   4  14        2.89       -6.65     86.90 o 
 -14   4  14      216.82      175.27     95.11 o 
 -12   4  14      204.90      238.58     88.00 o 
 -10   4  14       13.90       25.07     97.53 o 
  -8   4  14      951.37      847.07    237.34 o 
  -6   4  14       10.94       20.22    108.29 o 
  -4   4  14      107.14      114.59    107.65 o 
  -2   4  14       10.23        5.42    113.65 o 
 -21   5  14       98.89      123.79    125.75 o 
 -19   5  14       38.93       17.49    117.38 o 
 -17   5  14       11.82      -11.79    102.27 o 
 -15   5  14        3.87        1.17     93.46 o 
 -13   5  14       24.33       -3.55     86.35 o 
 -11   5  14      582.68      448.20     96.95 o 
  -9   5  14      823.13      694.01    187.41 o 
  -7   5  14      338.05       93.45    163.27 o 
  -5   5  14        4.18      -19.62    141.78 o 
  -3   5  14       13.35       47.43    150.40 o 
  -1   5  14        1.86      -74.96    311.14 o 
 -20   6  14      102.88       64.28    148.09 o 
 -18   6  14       41.59      -16.58    126.80 o 
 -16   6  14        6.46       16.84    104.14 o 
 -14   6  14       68.75       49.76     94.45 o 
 -12   6  14      140.48      131.49     92.33 o 
 -10   6  14      371.11      469.28    161.73 o 
  -8   6  14      677.68      993.76    185.61 o 
  -6   6  14       20.89       -9.94    139.94 o 
  -4   6  14        1.92       11.24    140.08 o 
  -2   6  14       48.99       93.70    318.33 o 
 -17   7  14       99.17      195.40    116.71 o 
 -15   7  14       96.60       48.32    103.67 o 
 -13   7  14       32.55      -19.04     93.76 o 
 -11   7  14       96.40       85.38    124.50 o 
  -9   7  14       64.05      -22.33    140.43 o 
  -7   7  14       64.97       97.53    150.86 o 
  -5   7  14      110.39      152.68    162.29 o 
 -16   8  14       26.39       40.05    121.36 o 
 -14   8  14       65.53        7.41    127.25 o 
 -12   8  14       45.48       13.06    129.39 o 
 -10   8  14        1.34      -24.57    125.21 o 
  -8   8  14      175.85      231.07    149.32 o 
  -6   8  14      185.96      114.10    162.29 o 
 -11   9  14       25.83       -6.44    147.81 o 
 -21   1  15        9.04       -5.32    118.53 o 
 -19   1  15      137.38      102.96     91.59 o 
 -17   1  15      163.47      105.50    100.38 o 
 -15   1  15       25.41       58.75    114.68 o 
 -13   1  15      464.11      253.87    113.17 o 
 -11   1  15       11.48      -23.67    118.30 o 
  -9   1  15       51.56       85.42    126.66 o 
  -7   1  15      220.97      220.60    134.83 o 
  -5   1  15      218.22      244.53    145.25 o 
  -3   1  15      149.85      159.59    153.48 o 
 -20   2  15       72.93       70.82     98.28 o 
 -18   2  15      256.38      271.00    101.21 o 
 -16   2  15      127.55      137.44    103.05 o 
 -14   2  15      387.27      344.12    123.87 o 
 -12   2  15      321.39      445.53    126.33 o 
 -10   2  15        0.70      -17.19    108.72 o 
  -8   2  15      181.77       64.79    125.60 o 
  -6   2  15      236.24      187.78    128.96 o 
  -4   2  15      118.91       71.83    132.47 o 
  -2   2  15        0.56      -29.69    146.29 o 
 -21   3  15       96.77       69.21    123.10 o 
 -19   3  15      110.07      124.01    111.33 o 
 -17   3  15       16.23       22.52     98.75 o 
 -15   3  15      162.12      209.17    126.24 o 
 -13   3  15      346.41      310.10    119.86 o 
 -11   3  15       36.26       -1.54    112.36 o 
  -9   3  15      458.15      409.15    189.20 o 
  -7   3  15      262.14      307.50    129.89 o 
  -5   3  15       51.39        6.08    134.04 o 
  -3   3  15       23.00       53.16    137.70 o 
 -20   4  15       72.17       55.64    138.70 o 
 -18   4  15      181.57      154.52    103.84 o 
 -16   4  15       99.98      161.32    107.87 o 
 -14   4  15       54.05       95.96    110.37 o 
 -12   4  15      684.25      662.79    132.59 o 
 -10   4  15      721.55      602.10    139.91 o 
  -8   4  15      333.01      320.47    130.34 o 
  -6   4  15       72.79       32.52    122.81 o 
  -4   4  15       17.95       89.77    130.15 o 
 -19   5  15      157.19       71.41    143.14 o 
 -17   5  15      177.53      184.09    111.72 o 
 -15   5  15      225.39      268.20    111.52 o 
 -13   5  15      173.87      112.70    124.05 o 
 -11   5  15      351.95      298.74    124.72 o 
  -9   5  15      736.03      870.06    137.47 o 
  -7   5  15      533.24      560.02    135.69 o 
  -5   5  15       57.39       92.77    121.70 o 
 -18   6  15      158.86      149.99    122.95 o 
 -16   6  15      244.13      186.68    107.14 o 
 -14   6  15       37.52       33.09    101.61 o 
 -12   6  15       17.15       -0.20    120.16 o 
 -10   6  15      244.40      129.52    119.45 o 
  -8   6  15      403.78      415.63    195.11 o 
  -6   6  15      423.72      217.44    178.42 o 
 -15   7  15        2.16      -30.09    113.15 o 
 -13   7  15        3.31       26.26    110.41 o 
 -11   7  15       16.14      -36.71    175.60 o 
  -9   7  15      161.69      282.65    177.91 o 
 -20   0  16       10.05       65.46    196.90 o 
 -18   0  16      285.01      145.30    164.30 o 
 -16   0  16      967.76      851.80    193.82 o 
 -14   0  16      761.26     1064.87    223.35 o 
 -12   0  16      811.28      651.56    200.76 o 
 -10   0  16        6.94      -15.66    178.68 o 
  -8   0  16       49.95        0.00    182.53 o 
  -6   0  16      187.25       -8.47    195.36 o 
 -19   1  16        4.17        6.53    129.21 o 
 -17   1  16      436.75      430.46    133.94 o 
 -15   1  16      434.55      320.03    126.71 o 
 -13   1  16      439.63      382.15    142.22 o 
 -11   1  16       61.99       80.11    123.05 o 
  -9   1  16        8.98       24.75    135.96 o 
  -7   1  16      297.17      272.58    148.19 o 
  -5   1  16       74.33       -4.31    159.47 o 
 -20   2  16       16.02       24.12    114.11 o 
 -18   2  16        0.45       36.89    133.30 o 
 -16   2  16      164.49       42.68    124.00 o 
 -14   2  16      112.97      -11.39    126.74 o 
 -12   2  16        0.78        4.45    128.37 o 
 -10   2  16       62.38       67.87    131.82 o 
  -8   2  16       57.84       96.42    139.21 o 
  -6   2  16       67.29       34.01    141.89 o 
 -19   3  16        8.47       34.61    115.45 o 
 -17   3  16        0.21      -12.27    122.76 o 
 -15   3  16        1.22        1.26    134.00 o 
 -13   3  16      137.75       28.22    129.48 o 
 -11   3  16       59.01      140.50    128.73 o 
  -9   3  16       14.54       67.90    133.46 o 
  -7   3  16       59.90       23.11    130.80 o 
 -18   4  16       21.65       23.84    119.15 o 
 -16   4  16        5.25      -41.44    126.41 o 
 -14   4  16      205.89      164.84    133.27 o 
 -12   4  16       81.73      154.42    133.49 o 
 -10   4  16       98.00       58.77    133.37 o 
  -8   4  16       34.85      -12.80    140.10 o 
 -17   5  16        2.16      -18.44    120.56 o 
 -15   5  16       58.74       70.23    133.79 o 
 -13   5  16      100.96      176.25    140.10 o 
 -11   5  16        2.25      -13.56    120.18 o 
  -9   5  16        3.97      -17.45    132.26 o 
 -12   6  16      145.40      130.30    143.46 o 
 -17   1  17       13.97       52.65    140.41 o 
 -15   1  17        6.15      -13.77    138.38 o 
 -13   1  17        0.24       15.10    135.24 o 
 -11   1  17        6.60      -18.95    148.11 o 
 -16   2  17      121.29      147.37    152.20 o 
 -14   2  17        8.46      -21.32    136.13 o 
 -12   2  17        0.57      -14.25    143.53 o 
 -10   2  17       29.34       62.09    155.24 o 
 -15   3  17        2.71       40.52    144.66 o 
 -13   3  17        7.48      -43.28    144.27 o 
                                                 
